# Supplementary material for: Malaria diagnosis in rural healthcare facilities and treatment-seeking behavior in malaria endemic settings in western Kenya
Source: PLOS Glob Public Health. 2023 Jul 20;3(7):e0001532. doi: 10.1371/journal.pgph.0001532 (PMC10358955; doi:10.1371/journal.pgph.0001532)
Supplement: S1 Data — (XLSX) [file pgph.0001532.s001.xlsx]

## Sheet: Sheet1
Zone	Challenges?	Which challenges?	Possible solution?	Which solutions?	Level of education	Animals owned	Wall material	Roof material	Mode of malaria transmission	What causes malaria	Malaria symptoms	Goup vulnerable to malaria	Malaria control methods	Breeding habitats	Mosquito resting place	How to control breeding	How serious malaria to health	How effective are bednets	How effective is IRS	Prescription	Household size	under 5	5yrs-14	15 years and above	No. of females	No. of males	Do you have net	How many nets	Every member sleep under bednet	If no, who sleeps under nets	Source of bednets	duration of the nets	Are nets in good condition	If no, number of holes	If no, size of the holes	Completely protected from bites	If no, challenges?	When to sleep under bednet	Was your house sprayed (IRS)	If no, challenges
1	2	0	0	0	2	1,2	1	1	1	1	1,3,4	2,5	1	1	1	2	1	1	1	1	5	0	2	3	2	3	1	3	1	0	1	5	2	3	2	2	3	1	1	8
1	1	4	2	0	2	1,2	2	1	1	1	1,2,3,4	2,3,5	1,3,4	1	1,35,7	1,2	1	2	3	1	12	6	1	5	8	4	1	4	1	0	1	4	1	0	0	1	0	1	2	7
1	1	1,2	1	1	2	1,2,3	1	1	1	1	1,2,3	2,3	1,2	1,3	1,7	1	1	2	1	1	4	0	2	2	3	1	1	3	1	0	1	5	2	7	2	2	3	1	1	8
1	1	1	1	1	3	1,2,3,5	1	1	1	1	1,3,6	2,3	1	1,2	1,7	1,2	1	2	1	1	6	1	2	3	3	3	1	3	1	0	1	5	2	14	4	2	2,3	1	2	7
1	1	3	1	2	3	4	3	1	1	1	1,2	2,5	1,2	1,2	5,7	1,2	1	2	3	1	3	0	1	2	2	1	1	3	1	0	2	4	1	0	0	1	0	1	1	8
1	2	0	0	0	3	2	3	1	1	3	3	1	1,4,6	1	1,3,7	1,3	1	2	4	3	4	0	3	1	1	3	1	2	1	0	1,2	5	1	0	0	1	0	1	2	7
1	1	1	1	1	2	1,2	3	1	1	1	1,8	2	1,9	1	1	2	1	2	3	1	10	2	2	6	5	5	1	1	2	4	2	2	1	0	0	1	0	1	2	7
1	1	1	1	1	1	1,2,3,5	2	1	5	6	2,3	6	1,4	2,4	7	4	1	2	1	1	3	0	2	1	1	2	1	1	2	4	1	5	2	10	2	2	2,3	1	1	8
1	2	0	0	0	4	2,5	1	1	1	6	1,2	1	1	4	3	1	1	2	1	1	1	0	0	1	0	1	1	1	1	0	2	3	1	0	0	1	0	1	1	8
1	1	1	1	1	2	1,2	1	1	3	1	2,3	2,5	1,2	1,3	1	1	1	2	1	1	4	0	0	4	4	0	1	3	1	0	1	5	2	10	4	2	3	1	1	8
1	1	1	1	1	3	1,2,3,5	1	1	1	1	1,3,4	2,3	1,9	1	1,3,7	1,3	1	2	3	1	8	0	4	4	6	2	1	3	2	3	1	5	2	14	4	2	2,3	1	1	8
1	2	0	0	0	3	1,2	3	1	1	1	1,2,4,5	2,3	1	1,2	7	1,2	1	2	1	1	5	1	2	2	3	2	1	2	1	0	1	4	1	0	0	2	1,2	1	2	2
1	1	1	1	1	1	1,2	1	1	1	1,4	2,5,6	6	8	5	7	1,3	1	1	3	1	8	1	5	2	5	3	1	2	2	3	1	5	2	3	4	2	2,3	1	1	8
1	2	0	0	0	3	7	1	1	1	1	1,6	2,3	1	1,2	1	1,2	1	2	2	1	4	0	2	2	3	1	1	1	2	4	1	5	1	0	0	1	0	1	2	2
1	1	3	1	2	3	2,5	1	1	2	4	2,3	2	1	1	3	1,2	1	1	2	1	7	2	2	3	5	2	1	2	2	3	1	2	1	0	0	1	0	1	1	8
1	1	2	1	3	3	1,2	1	1	1	1	1,4	1	1	1,2	7	1,2	1	2	1	1	2	0	0	2	1	1	1	1	1	0	1	4	1	0	0	1	0	1	2	2
1	1	1	1	1	2	1,2,5	2	1	5	6	1	2	1	1,2	2	2	1	2	1	1	5	0	2	3	2	3	1	2	1	0	1	5	2	10	2	2	1,2,3	1	1	8
1	1	1	1	1	2	1,2	1	1	1	1	1,3,8	2,3,5	1,2,4	1,2	1,3,6	1,3	1	2	1	1	5	1	2	2	2	3	1	2	2	3	1	5	2	3	4	2	3	1	1	8
1	1	2	2	0	4	2,3	3	1	2	2	1,2,3	2,3	1,4,9	1	2	1,2	1	1	3	1	6	0	2	4	4	2	1	3	1	0	2	3	2	5	2	2	3	1	1	8
1	2	0	0	0	4	1,2	2	1	1	1	1,2,3	2	1,4	1	7	1,2	1	1	3	1	6	1	3	2	4	2	1	2	1	0	1	1,5	2	8	2	2	3	1	1	8
1	1	1	1	1	2	1,2,3	2	1	1	1	1,2,4	2,5	1	1,2	1	2,3	1	2	3	1	6	0	3	3	1	5	1	4	1	0	1	5	1	0	0	1	0	1	1	8
1	1	1,2	1	1,3	3	1,2,3,5	1	1	2	1	2,3,4,5	1	1	2	7	3	1	2	1	1	3	1	0	2	1	2	1	1	1	0	1	3	1	0	0	1	0	1	1	8
1	1	2	1	3	3	1,2,3	1	1	1	1	1,2	2,3	1,9	1	3	1,2	1	1	2	1	4	0	2	2	3	1	1	2	1	0	1	5	2	14	2,4	2	2,3	1	1	8
1	1	1,2	1	1,3	3	3	3	1	1	6	1	1	1	2	1	2	1	2	1	1	1	0	0	1	0	1	1	1	1	0	1	5	2	2	2	2	3	1	1	8
1	1	1	1	2	3	1,2	1	1	1	1	2	2,3	1	1,2	5,7	1,3	1	2	2	1	5	2	1	2	3	2	1	3	1	0	1	3	1	0	0	1	0	1	1	8
1	2	0	0	0	1	1,2,3,5	1	1	5	1	2	5	1	2	2,3,7	1	1	2	3	3	4	0	0	4	4	0	1	1	2	4	1	5	2	2	3	2	2,3	2	1	8
1	1	1,3	1	1,2	2	1,2	2	1	1	3,4	1,4	2,5	1	1	5,7	2,3	1	2	3	1	8	1	3	4	6	2	1	2	1	0	1	5	2	6	4	2	3	1	1	8
1	1	1	1	2	2	7	1	1	1	1	2,3,4	2,5	1	1,2	7	1	1	2	3	1	11	0	3	8	3	8	2	0	0	0	0	0	0	0	0	0	0	1	1	8
1	1	1	1	1	2	2,3,5	2	1	1	1	2,5	2,3	1,2	1	5,7	1	1	2	3	1	2	0	0	2	1	1	2	0	0	0	0	0	0	0	0	0	0	1	1	8
1	1	1	1	2	3	2,3,5	1	1	1	1	1,3	1	2,1	1	5	1,2	1	2	1	1	6	3	1	2	3	3	1	2	1	0	2	3	2	4	2	2	3	1	1	8
1	1	3	1	2	2	2	2	1	1	1	1,2,3,4	2,3	2,3	1,9	1,2	1,7	1,2	1	2	1	1	5	2	1	2	3	1	2	1	0	1	3	1	0	0	1	0	1	1	8
1	1	3	1	2	2	1,2,3	1	1	1	1	1,2,3	2,3	1,2	1,2	7	1	1	2	1	1	3	0	1	2	2	1	1	2	1	0	1	5	2	3	4	2	3	1	1	8
1	1	1	1	1	3	1,2,3,5	1	1	1	2	1,2	2	3	1,2	2,3	1,2,3	1	2	1	1	9	2	4	3	2	7	1	3	1	0	2	3	1	0	0	1	0	1	1	8
1	1	2	1	1	4	2	2	1	1	1	1,2,3	2,3	2,3,5	1,2	1	3,7	1	2	3	1	5	0	3	2	3	2	1	3	1	0	1	3	1	0	0	1	0	1	1	8
1	1	2,3	1	2,3	2	2	1	1	1	1	2	2,5	1	1,2	5,7	1	1	2	2	1	3	0	2	1	3	0	1	1	2	1	1	5	2	3	2	2	3	1	1	8
1	1	3	1	2	2	1,2,5	1	1	1	6	4	5	8	1	3	1	1	2	2	1	4	0	2	2	2	2	1	2	1	0	1	5	1	0	0	1	0	1	1	8
1	1	3	1	2	3	1,2,5	1	1	2	1	1,4	2,3	1,4	1	1,3,7	1,2	1	2	1	1	4	2	0	2	1	3	1	2	1	0	1	4	1	0	0	1	0	1	1	8
1	1	3	1	2	2	2	1	1	5	4	1,4	1	6	1	7	4	2	2	4	6	5	1	2	2	2	3	1	2	1	0	1	5	1	0	0	2	2	1	2	7
1	1	1	1	1	3	3	1	1	1	1	1,2	2	1,4	1	5,7	1,3	1	2	1	1	5	3	0	2	3	2	1	2	1	0	1	5	2	10	4	2	2,3	2	1	8
1	2	0	0	0	1	2	2	1	5	1	3,5	2	6	1	7	4	1	1	1	1	2	0	0	2	2	0	1	1	1	0	1	5	2	8	4	2	2,3	1	1	8
1	1	3	1	1	2	2	1	1	1	1	1,2	2,3	1,2	1,2	3,7	1,2,3	1	2	1	1	2	0	0	2	1	1	1	1	1	0	2	5	2	8	4	2	3	1	1	8
1	1	3	1	2	2	1,2	2	1	1	1	1,8	2,3,5	1,9	1	1,5	1,2,3	1	2	2	1	4	0	2	2	2	2	1	2	1	0	1	5	2	10	4	2	2,3	1	1	8
1	1	1	1	1,2	3	2	2	1	1	1	1,2,4	2,3	1,4,9	1	1,7	1,2	1	2	2	1	3	0	2	1	1	2	1	3	1	1	1	5	1	0	0	1	0	1	1	8
1	1	3	1	2	3	2	2	1	1	1	8	2,3	1,9	5	6	1,2	1	2	4	1	3	0	1	2	2	1	1	2	1	0	1	5	2	6	4	2	2,3	1	2	7
1	1	1	1	1	2	2	2	1	1	1	2,3	2,3	1	1,2	1,5,7	1	1	2	4	1	3	0	1	2	2	1	1	2	1	0	2	3	2	4	2	2	3	1	2	7
1	1	1	1	1	2	1,2	1	1	1	1	2,3,8	2,3	2,3	1,2	1,7	1	1	2	4	1	3	0	1	2	1	2	1	1	2	2	1	5	2	10	2	2	3	1	2	1
1	1	1	1	1	3	1,2	1	1	2	1	1,2	2	1	1	7	1,2	1	1	4	3	3	1	0	2	1	2	1	1	1	0	1	1	1	0	0	1	0	1	2	7
1	1	3	1	2	3	3,5	1	1	1	1	1,8	2,5	1,6	1	7	3	1	2	4	1	3	0	1	2	1	2	1	1	2	4	1	5	2	3	2	2	2,3	1	2	7
1	1	3	1	2	1	2,3,5	1	1	5	1	4	2,3	1	1	7	4	1	2	3	1	5	0	4	1	5	0	1	2	2	4	1	5	2	20	4	2	2,3	1	2	7
1	1	1	1	1	3	2	2	1	1	1	1,2,3	1	1,3	1	1,3	1,2,3	1	1	1	1	7	2	2	3	4	3	1	2	1	0	1	2	1	0	0	1	0	1	1	8
1	2	0	0	0	1	2,5	1	1	2	1	1,2,3,8	2,3	1,2	1,2	1,7	1	1	2	2	1	2	0	0	2	2	0	1	1	1	0	1,2	5	1	0	0	1	0	1	1	8
1	1	1,3	1	2	2	1,2,5	1	1	1	1	1	4,5	1	1,2	1,5,7	1	1	2	3	1	1	0	0	1	0	1	1	1	1	0	1	5	2	5	4	2	3	1	2	7
1	1	3	2	0	4	1,2	1	1	1	1	1,4	2,3	1,4	1,2	7	4	2	2	4	1	2	0	0	2	1	1	1	2	1	0	1,2	2	1	0	0	1	0	1	2	7
1	1	1	1	1,2	2	1,2,3,5	1	1	1	1	1,2,4	1	1,2,6	1,2	7	1	1	1	3	1	7	1	2	4	1	6	1	2	1	0	1,2	3	1	0	0	2	3	1	1	8
1	1	1	2	0	2	1	1	1	1	1	1,2,4	2,5	1	1	1,5	1,2	1	2	1	1	3	0	1	2	3	0	1	3	1	0	1	5	2	8	2	2	3	1	1	8
1	1	1	1	1	3	1,2	1	1	1	5	1,2,3	2	1	1	1,5	1,2	1	2	2	1	3	0	1	2	2	1	1	2	1	0	1	5	1	0	0	1	0	1	1	8
1	1	1	2	0	1	1,2	1	1	5	1,4	2,4,8	1	6	1,2	3	1	1	2	3	1	2	0	0	1	1	1	1	1	1	0	1	5	2	7	2	2	3	2	1	8
1	1	1	1	2	2	1,2	1	1	2	1	1,2,3	2,3	4	1	7	1,2	1	1	3	1	1	0	0	1	1	0	1	1	1	0	1	5	2	3	4	2	2,3	1	1	8
1	1	1,3	1	2	2	1,2,3,5	1	1	2	4	2,1,8	2,3	1	1,2	1,5	1,2	1	2	3	1	2	0	0	2	1	1	1	1	1	0	1	5	2	5	4	2	2,3	1	1	8
1	1	2	1	3	3	2	1	1	1	1	1,3,4	2,3,5	1	1	3,7	1	1	2	4	1	2	0	0	2	1	1	1	1	1	0	2	5	2	8	2	2	3	1	1	8
1	1	1,3	1	2,3	4	1,3	3	1	2	2	1,2,4	2,3,5	1	1	1,3	1,2	1	1	1	1	3	0	1	2	1	2	1	2	1	0	1,2	5	1	0	0	1	0	1	2	7
1	1	1	2	0	3	2	1	1	5	1	1,8	2,5	1	1	5,7	2	1	1	3	1	6	1	3	2	1	5	1	2	1	0	1	5	2	8	2	2	2,3	1	1	8
1	1	2	1	1	3	1,2,3,5	1	1	1	1,4	1,3	2,3	1,4	1,2	1,7	2	1	1	4	1	4	0	1	3	3	1	1	2	1	0	1,2	5	1	0	0	1	0	1	2	1,2,3
1	1	3	1	2	1	1,2	1	1	1	1	1,3	2,3	1,2	1,2	7	1,2	1	2	1	1	1	0	0	1	1	0	1	1	1	0	1	5	2	3	4	2	3	1	1	8
1	1	3	1	2	2	1,2,5	2	1	1	1	1,3,4,5	2,3	1,2	1,2	5,7	1,2	1	2	1	1	4	0	2	2	2	2	1	2	1	0	1	5	2	10	2	2	2,3	1	1	8
1	1	2	1	3	3	2,3	1	1	2	1	1,2,4	2,3,5	1	1,2	1,5,7	1,2	1	2	3	1	8	2	4	2	4	4	1	3	1	0	1	5	2	10	4	2	2,3	1	1	8
1	1	2	1	3	1	1,2,3,5	1	1	1	1	1,2,3	2,3	1,6	1	3,7	4	1	1	1	1	2	1	0	1	1	1	1	1	1	0	1	5	1	0	0	1	0	1	1	8
1	1	1,2	1	2	4	2,3	1	1	2	6	1,2,6	6	1,4	2	1,7	1,3	1	1	3	1	3	0	1	2	1	2	1	2	1	0	1	5	1	0	0	1	0	1	1	8
1	1	1	1	3	2	2,3	1	1	4	6	1,2	1	8	1	5,7	4	1	2	1	1	2	1	0	1	2	0	1	1	1	0	1	3	2	1	4	2	3	1	1	8
1	1	1,2	1	3	2	2	1	1	2	6	1,3,4	1	1	5	7	4	1	2	4	1	3	1	0	2	1	2	1	1	1	0	1	4	1	0	0	1	0	1	2	1
1	1	2	1	3	3	2,5	2	1	2	2	1,3,4	3,4	1,5	1,2	1,3,5,7	1,2	1	2	1	1	2	0	1	1	2	0	1	2	1	0	1,2	5	2	5	4	2	3	1	1	8
1	1	1	1	3	2	1,2,3	2	1	1	1	1,2,3,4	6	2,3	1	3,7	1,5	1	2	3	1	6	1	3	2	3	3	1	3	1	0	1	5	2	17	2	2	3	1	1	8
1	1	1	1	3	2	1,2	1	1	1	1	1,2,3	2,3	1	1,2	1,7	1	1	2	3	1	1	0	0	1	1	0	1	1	1	0	1	5	1	0	0	1	0	1	1	8
1	1	1	1	3	1	2	1	1	1	1	1,8	1	1	1	3,7	1	1	2	3	1	2	0	1	1	1	1	1	1	1	0	1	5	2	10	2	2	3	1	1	8
1	1	2	1	3	2	2	1	1	1	3	1	2,5	1,6	1	7	1	1	1	1	1	4	0	3	1	3	1	1	2	1	0	2	5	2	10	4	2	2,3	1	2	1,2,3
1	1	2	1	3	2	1,2,5	2	1	1	4	1,3,4	2,3	1	1	7	1	1	1	3	1	7	2	3	2	4	3	1	3	1	0	1	5	2	4	4	2	1,3	1	2	4,5
1	1	1,3	1	1,2	2	1,2	2	1	5	3,4	2	2	1	1	7	1,2	1	1	1	1	4	0	3	1	4	0	1	2	1	0	1	5	2	8	4	2	2,3	1	1	8
1	1	1	1	2	2	2	1	1	1	1	1,4	3,4	1	1	7	1,2	1	2	2	1	5	3	0	2	2	3	1	2	1	0	1	3	1	0	0	1	0	1	2	1
1	1	1,3	1	2	1	1,2	1	1	1	1	1,2,3	2,3	1,2	1,2	3,5,7	1	1	2	3	1	1	0	0	1	1	0	1	1	1	0	1	5	2	5	4	2	3	1	1	8
1	1	1,3	1	2	2	2	1	1	1	1	3,8	2,3	1,2	1,2	3,5,7	1,2	1	2	2	1	3	0	0	3	2	1	1	3	1	0	1,2	5	2	2	4	2	3	1	1	8
1	1	3	1	2	2	1,2	1	1	1	1	1,2,4	2,3	1,2	1,2	5,7	1,2,5	1	2	2	1	4	1	1	2	2	2	1	2	1	0	1	5	1	0	0	1	0	1	1	8
1	1	1	1	1	2	1,2	1	1	1	1	1,2,3	2,3	1,2	1,2	1,3,7	1,2	1	2	1	1	5	2	1	2	3	2	1	1	2	1,2	1	5	1	0	0	1	0	1	1	8
1	1	1,3	2	2	2	1,2,3	1	1	1	1	1,2,3,4	2,3	1,4	1,2	1,7	1,2	1	2	1	1	9	3	2	4	3	6	1	4	1	0	1	5	2	10	3	2	3	1	2	7
1	1	1,3	1	2,3	3	2	1	1	1	1	1,2,3,4	2,3	1,2	1,2	1,3	1,5	1	2	3	1	3	1	0	2	2	1	1	1	1	0	2	2	1	0	0	1	0	1	1	8
1	1	1	1	1	2	1,2,3	2	1	1	1	1,4,8	2,3	1,2	1,2	5,7	1,2	1	2	1	1	7	2	3	2	6	1	1	3	1	0	1	3	2	7	2	2	3	1	2	6
1	1	3	1	2	2	1,2	1	1	1	1	1,2,4	2,3	1,2	1,2	1,7	1	1	2	3	1	3	1	0	2	2	1	1	1	1	0	1	5	1	0	0	1	0	1	1	7
1	1	2	1	1	2	1,2,3	1	1	1	1	1,3,4,5,6	2,3	1,2,4	1,2	1,7	1,5	1	2	2	1	4	2	0	2	3	1	1	2	1	0	1	3	1	0	0	1	0	1	1	8
1	1	1	1	1	2	1,2,5	2	1	2	1	2,3	2,5	1,7	1	5,7	1,2	1	2	2	3	3	0	1	2	2	1	1	3	1	0	1	5	2	10	2	2	1,2,3	1	2	7
1	1	3	1	1,2	2	1,2,3	2	1,2,3	1	1	1,3,4	2,3	1,2	1,2	1,3	1	1	2	1	1	3	0	1	2	1	2	1	2	1	0	1	5	2	12	2	2	2,3	1	1	8
1	1	2	1	3	3	7	1	1	1	1	1,2,3	2,3	1	1	1,5,7	1,2	1	2	3	1	4	1	1	3	4	1	1	1	2	3	1	3	1	0	0	1	0	1	2	6
1	1	1	1	1	2	1,2,3	1	1	1	1	1,2,4	2,3	1,2	1,2	2,5,7	1,2	1	2	1	1	5	1	2	2	4	1	1	2	1	0	1	5	1	0	0	1	0	1	1	8
1	1	1	1	1	3	1,2,3	1	1	1	1	1,2,3	2,3	1	1,2	5,7	1,2	1	2	1	1	4	1	2	2	1	3	1	2	1	0	1	5	1	0	0	1	0	1	1	8
1	1	1	1	1	2	1	1	1	1	1	1,3	2,3	1,2	1	4,5,7	1,2	1	2	1	1	5	0	3	2	2	3	1	2	1	0	1	5	2	6	2	2	3	1	1	8
1	1	1	1	1	2	1,2	1	1	1	1	1,2,3,4	2,3	1,2	1,2	1,7	1,2	1	2	1	1	5	0	2	3	2	3	1	2	1	0	1	5	2	4	2	2	3	1	1	8
1	1	1	2	0	2	2	1	1	1	1	1,2	2,5	1,4	1	1,7	3	1	2	3	1	4	1	2	1	4	0	1	2	1	0	1	5	1	0	0	1	0	1	1	8
1	1	1,3	1	1,2	1	2,5	1	1	1	1	1,2,3	2,5	1	1	5,7	1	1	2	2	1	1	0	0	1	1	0	1	1	1	0	1	5	2	2	2	2	3	1	1	8
1	1	1	1	3	2	1,2,3,5	2	1	1	1	1,3	2,3,5	1	1,2	1,7	1,5	1	2	2	1	1	0	0	1	1	0	1	1	1	0	1	5	1	0	0	1	0	1	2	7
1	1	1	1	1	2	1,2,5	2	1	1	1	1,2,3,4,6	2,3	1,2,3	1,2	1,3,7	1,2	1	2	3	1	10	3	5	2	6	4	1	3	1	0	1	5	2	15	4	2	3	1	1	8
1	1	2	1	3	3	1,2	1	1	2	6	2,8	2	2,6	5	7	1,2	1	2	3	1	3	1	0	2	2	1	1	2	1	0	1	3	1	0	0	1	0	1	1	8
1	1	1	1	1	3	1,2	1	1	1	1	1,2,3,4	2,3	1,2	1,2	1,7	1,2	1	2	2	1	5	1	2	2	2	3	1	4	1	0	1	3	1	0	0	1	0	1	1	8
1	1	2	1	3	3	2	1	1	1	1	1,4	2,3	1	1,2	1,5,7	1	1	2	1	1	4	1	1	2	2	2	1	1	1	0	2	5	2	6	2	2	3	1	1	8
1	1	3	1	2	2	1,2	2	1	1	1	3,4	2,5	1,6	1,2	1,5	1	1	2	3	3	6	3	2	1	3	3	1	2	1	0	1	5	2	20	2,4	2	3	1	2	4,5
1	1	3	1	2	2	2	1	1	1	1	1,2,3	1,2	1,4	1,2	5,7	1	1	2	3	1	6	2	2	2	4	2	1	2	1	0	1	3	2	8	2	2	3	1	2	5,6
1	1	1	1	1,2	3	2	1	1	1	1	1,3	2,3	1,2	1,2	1,3,5	5	1	2	1	1	4	1	1	2	1	3	1	2	1	0	1	5	2	12	2	2	3	1	1	8
1	1	1,3	1	2	2	1,2	1	1	1	4	1,2	2,5	6	1,4	2	7	1,2,3	1	2	2	1	4	1	1	2	2	1	1	2	3	1	5	2	7	2	2	3	1	2	7
1	2	0	0	0	3	2,5	1	1	1	6	1,2,3	2,5	1	1	7	1	1	2	1	1	4	0	2	2	2	2	1	2	1	0	2	3	2	4	2	2	2,3	1	1	8
1	1	1	1	2	2	2	1	1	1	1	1,3,4	2,3	1	1	1	1,3	1	2	2	1	5	2	1	2	4	1	1	2	1	0	1	5	2	3	4	2	3	1	1	8
1	1	1	1	1	2	2	3	1	2	6	1,2	2,5	1	1,2	3,7	3	1	2	2	1	6	1	3	2	2	4	1	3	1	0	1,2	5	2	10	4	2	2,3	1	1	8
1	2	0	0	0	1	1,2	1	1	5	6	2,3,8	1	8	5	5,7	3	1	1	4	1	5	0	4	1	5	0	1	2	1	0	1	5	2	10	2	2	2,3	1	2	1
1	1	1,3	1	2	2	1,2	2	1	5	4	2	1	1,6	1,2	5	1	1	1	4	1	5	0	4	1	3	2	1	2	1	0	1,2	4	1	0	0	1	0	1	2	6
1	1	2	1	1	2	1,2,5	2	1	1	1	1	2,5	1	1	6	1	1	2	1	1	5	0	2	3	3	2	1	2	1	0	1	5	2	15	2	2	2,3	1	1	8
1	1	1,2	1	1,3	2	1,2,3	1	1	1	1	1,2	2,5	2	1	7	1	1	1	4	1	4	1	1	2	1	3	1	3	1	0	1	5	2	6	4	2	2	1	2	2
1	1	1	2	0	1	1,2	1	1	1	1,3	2,3	2,5	1	1,4	1	5	1	2	2	1	3	0	2	1	1	2	1	1	2	4	1	5	2	5	4	2	3	1	1	8
1	1	1,2,3	1	2,3	3	1,2,3	1	1	1	1,4	1,2,3,8	2,5	1,6	1	5,7	3	1	2	4	1	4	0	2	2	2	2	1	2	1	0	1,2	5	2	8	4	2	2,3	1	2	1
1	1	1	1	1	3	2	1	1	1	1	1,2,3,6	2	1,7	1,2	1,3	1,3	1	2	2	1	6	1	3	2	1	5	1	3	1	0	1	3	1	0	0	1	0	1	1	8
1	2	0	0	0	2	2	1	1	1	1,4	1,3	2,5	1,6	1	2,3	2,3	1	1	1	3	6	2	2	2	4	2	1	3	1	0	1	5	2	14	4	2	2,3	1	2	3
1	1	3	1	2	3	2	1	1	2	1	1,6	2,3	1,6	1,2	1,5	1,3	1	2	4	1	6	1	2	3	5	1	1	2	1	0	1	5	2	6	2	2	2,3	1	2	3
1	1	3	1	2	4	2	1	1	2	1	1,2,3	2,3	1,4	1,2	1,7	1,2	1	2	3	1	2	0	0	0	1	1	1	2	1	0	1	5	1	0	0	1	0	1	1	8
1	1	1,3	1	1,2	4	2	1	1	2	1	1,2,3,4	2,3	1	1,2	1	1	1	2	4	1	5	2	1	2	1	4	1	2	1	0	1	4	1	0	0	2	1,2	1	2	7
1	1	1	1	2	2	1	1	1	4	1,8	1,8	2,5	1	1,2	1,2	1,2	1	2	4	1	6	2	2	2	4	2	1	2	1	0	1	5	2	30	2	2	2,3	1	2	6
1	2	0	0	0	2	2	2	1	1	1	1,4,8	2,3	1,6	1,2	5,7	3	1	1	4	1	6	1	2	3	3	3	1	3	1	0	2	5	2	5	4	2	2,3	1	2	1,2
1	1	0	0	0	2	7	1	1	5	4	1,3,4	2	1,6	1	3,7	4	1	2	1	1	5	1	3	1	4	1	1	3	1	0	1	5	2	12	2	2	3	1	1	8
1	1	1,3	2	3	2	2	1	1	1	6	2,3	1,4,6	1	1,7	1,3	1,3	1	2	1	1	2	1	0	1	1	1	1	1	1	0	1	5	2	3	4	2	2,3	1	1	8
1	1	3	2	0	2	1,2	1	1	1	1	1,8	2,5	1	5	1,4	1,5	1	2	2	1	5	1	2	2	1	4	1	2	1	0	1	5	2	3	4	2	3	1	2	7
1	1	3	1	2	2	2,3	2	1	1	1	1,4	2,3	1,6	1	1	1,2	1	2	3	1	8	2	3	3	4	4	1	4	1	0	2	1	1	0	0	2	2	1	2	7
2	0	0	0	0	2	1,2,3	2	1	1	1,4	1,2,3	1	1	1,2	1,5,7	1,2	1	2	1	1	2	0	0	2	1	1	1	1	1	0	1	5	1	0	0	1	0	1	1	8
2	0	0	0	0	2	2	2	1	1	1	2,8	2	1,9	1,2	3,5	1,2	1	1	2	1	3	0	2	1	1	2	1	2	1	0	1	5	2	9	4	2	3	1	1	8
2	0	0	0	0	2	2	2	1	1	1	1,2,4	1	1,2	1,2	7	1,2,5	1	1	2	1	6	1	3	2	3	3	1	2	1	0	1	5	2	5	2	2	3	2	2	8
2	0	0	0	0	1	2	1	1	1	1	1,2,3,4	2,3	1	1	1	1,2	1	2	2	1	5	1	2	1	2	3	2	0	2	0	0	0	0	0	0	0	0	1	2	1
2	0	0	0	0	2	2,3	3	1	1	1	2,3	2,3	1	1,2	3,5	1,2,5	1	2	4	1	3	0	2	1	2	1	1	2	1	0	1	5	2	15	2	2	3	1	2	7
2	0	0	0	0	3	1,2	2	1	1	1	1,2,3	2,3	1	1,2	7	1,2	1	2	1	1	6	2	1	3	5	1	1	1	2	4	1	5	1	0	0	1	0	1	1	8
2	0	0	0	0	3	1,2,3	2	1	1	1	2,4,8,	2,3	1	1,2	1,5,7	1,3,2,	1	2	0	1	5	1	2	2	2	3	1	2	2	4	1	5	2	30	2	2	3	1	2	7
2	0	0	0	0	2	1,2,3	1	1	1	1	1,2,3,4	2,3,5	1,2	1,2	1,5,7	1,2	1	2	3	1	7	2	3	2	5	2	1	4	1	0	1	5	2	30	2	2	3	1	1	8
2	0	0	0	0	2	7	1	1	5	1	1,2	2,3	1,6	2	1,3,7	1,2,3	1	1	1	1	4	0	2	2	3	1	1	1	2	2	1	3	1	0	0	1	0	1	1	8
2	0	0	0	0	2	2,3,4,5	2	1	1	1	1,4	1	1	2	1,	1,2	1	1	1	1	6	3	1	2	3	3	1	2	1	0	1	1	1	0	0	1	0	1	1	8
2	0	0	0	0	3	2	1	1	1	1	2,4	1	1	1,2	6	1,2	1	1	3	1	4	1	1	2	3	1	1	1	2	3	1	3	1	0	0	1	0	1	1	8
2	0	0	0	0	2	1,2,5	1	1	1	1	1,8	1	1	2	1,3,5	1,2	1	1	1	1	7	2	1	4	4	3	1	2	1	0	1	5	2	5	4	2	3	1	1	8
2	0	0	0	0	3	1,2,3	2	1	1	1	2,3,4	2,3	1,9	1,2	1,5	1,2	1	1	1	1	4	0	2	2	2	2	1	3	1	0	1	4	1	0	0	1	0	1	2	6
2	0	0	0	0	2	2	1	1	1	1	1,2,3	1,2	1,6	1,2	1,7	1	1	2	3	1	4	1	1	2	2	2	1	2	1	0	1	5	2	4	2	2	3	1	1	8
2	0	0	0	0	3	1,2,3	2	1	1	1	1,3,6	2,3	1,2	1,2	1,2,5	1,5	1	2	2	1	7	0	3	4	3	2	1	2	1	0	1	5	2	6	3	2	3	1	1	8
2	0	0	0	0	2	1,2,3,5	1	1	2	1	1,2,5	2,3	1	1,3	1,5,7	1,2	1	1	1	1	6	1	1	4	3	3	1	1	2	3	1	3	1	0	0	1	0	1	1	8
2	0	0	0	0	2	1,2,5	2	1	1	1	1,2,3	2	1	1	1,3	1,5	1	1	3	1	3	2	0	1	3	0	1	1	1	0	2	4	2	5	2,4	2	3	1	2	1,2
2	0	0	0	0	2	2,3	2	1	5	1	1	2,3	1	2,3	1,5	1,2	1	1	3	1	4	1	1	2	3	1	1	2	1	0	1	4	2	9	2	2	3	1	1	8
2	0	0	0	0	2	1,2	2	1	1	1	1,3,4	2,3	1	1,2	1,7	1,2	1	2	1	1	7	2	2	3	4	3	1	3	1	0	1,2	5	2	10	2	2	3	1	2	7
2	0	0	0	0	2	1	1	1	1	1	2,3	2,3	1	1,2	1,5,7	1,2	1	2	1	1	6	1	3	2	3	3	1	3	1	0	1,2	1,4	2	8	2	2	3	1	2	6
2	0	0	0	0	3	1	2	1	1	1	1,2,3,4	1	1,3	1,2	1,5,7	1,2	2	1	3	1	3	1	0	2	1	2	1	1	1	0	1	3	1	0	0	1	0	1	1	8
2	0	0	0	0	2	1,2	3	1	1	1	3,5	1	1,5	1,2	1,5,7	1,2	1	1	1	1	3	0	2	1	1	2	1	2	1	0	1	4	1	0	0	1	0	1	1	8
2	0	0	0	0	3	2	1	1	1	1	1,2	1	1	1,2	3,5,7	1,2	1	1	1	1	2	0	1	1	1	1	1	2	1	0	1	3	1	0	0	1	0	1	2	1,4
2	0	0	0	0	2	1,2,5	2	1	1	1	2,3,6	1	1,6	1	1,3	1,2	1	1	1	1	4	0	2	2	3	1	1	2	1	0	1	4	1	0	0	1	0	1	2	7
2	0	0	0	0	2	2,3	1	1	5	1	2,3	2,3	1	1	1,7	1,2	1	1	1	1	3	1	0	2	1	2	1	2	1	0	2	5	2	2	1	2	3	1	2	7
2	0	0	0	0	3	1,2	1	1	1	1	1,2,8	2	1,2	1	1,3,7	2,3	1	1	1	1	2	0	0	2	1	1	1	1	1	0	1	5	2	6	2,4	2	3	1	1	8
2	0	0	0	0	2	1,2,3	1	1	1	1	1,2,4	1	1,7	1,2	3,5,6	1,2	1	1	1	1	5	0	3	2	3	2	1	2	1	0	1	5	2	9	2,4	2	3	1	2	7
2	0	0	0	0	3	7	1	1	1	1	1,2,3,4,5	2,3	1,2,4,6	1,2	1,3,5	1,2	1	1	1	1	4	0	0	4	0	4	1	2	1	0	2	3	1	0	0	1	0	1	2	7
2	0	0	0	0	2	7	1	1	5	1	1	2	1	1,2	1,5	1,2	1	1	1	1	5	2	1	2	2	3	1	2	1	0	1	3	2	3	4	2	3	1	2	7
2	0	0	0	0	2	2	3	1	1	1	1,2,3	2,3	1,6,7	1,3	1,3,7	1,2,5	1	1	1	1	2	0	0	2	1	1	1	1	1	0	1	5	2	3	1,2	2	3	1	2	2
2	0	0	0	0	2	2	1	1	1	1	2	1	6	1	1,3	1,2	1	1	1	1	6	2	2	2	3	3	1	1	2	3	1	3	2	2	4	2	3	1	2	7
2	0	0	0	0	2	7	2	1	5	1	2,3	1	1	1	1,3	1	1	1	1	1	6	2	0	4	4	2	1	2	1	0	1	1	1	0	0	1	0	1	2	7
2	0	0	0	0	3	7	3	1	1	1	2,3,4	1	1,4	1,2	1,7	1,2	1	1	1	1	4	2	0	2	2	2	1	1	1	0	1	3	1	0	0	1	0	1	2	7
2	0	0	0	0	2	1,2	1	1	1	1	1,2,3	1	1,2	1,2	1,3	1,2	1	1	1	1	2	0	1	1	2	0	2	0	2	0	0	0	0	0	0	0	0	1	2	7
2	0	0	0	0	3	1,2,5	1	1	1	1	1,2,3,4	2,3	1	1,2	1,5,7	1,2	1	1	1	1	5	1	3	1	3	2	1	1	2	3	1	4	1	0	0	1	0	1	2	7
2	0	0	0	0	1	1,5	1	1	5	4	1,3,5	1	1	2	1	1	1	1	1	1	3	0	0	3	1	2	2	0	2	0	0	0	0	0	0	0	0	1	2	7
2	0	0	0	0	3	1,2,5	1	1	1	1	1,2,3	1	1,7	1	1,7	1,5	1	1	1	1	5	1	2	2	2	3	1	2	1	0	1	4	1	0	0	1	0	1	2	7
2	0	0	0	0	2	2,5	1	1	3	4	2,4	2	1	1	1,5	2	1	1	1	1	4	2	0	2	3	1	1	2	1	0	1	1	1	0	0	1	0	1	2	7
2	0	0	0	0	3	1,2,3	1	1	1	1	1,2,3,4	2,3	1,3,4	1,2	1,3,5	1,2	1	1	1	1	2	0	1	1	2	0	1	2	1	0	1	4	1	0	0	1	0	1	1	8
2	0	0	0	0	2	1,5	1	1	3	1	2,4	1	1	1	1,3,5	1,2	1	1	1	1	5	1	1	3	4	1	1	2	1	0	1	3	1	0	0	1	0	1	2	7
2	0	0	0	0	3	7	1	1	1	1	1,2,3,4	1	1,2	1,2	1,3,5	1,2	1	1	1	1	3	0	2	1	0	3	1	2	1	0	1	1	1	0	0	1	0	1	2	7
2	0	0	0	0	2	1,2,3	2	1	1	1	1,2,3	2,3	1	1	1,7	1,2	1	1	1	1	4	0	1	3	4	0	1	2	1	0	1	4	2	2	2	2	3	1	2	7
2	0	0	0	0	4	7	1	1	1	1	1,2,3,4	1	1,2,3,4,5	1,2	1,3,5	1,2,3	1	1	1	1	4	0	2	2	4	0	2	0	2	0	0	0	0	0	0	0	0	1	2	7
2	0	0	0	0	1	2	1	1	1	1	1,2,4	1	1,7	1	1,5	1	1	1	1	1	1	0	0	1	1	0	1	1	1	0	1	4	1	1	0	1	0	1	2	7
2	0	0	0	0	2	2,3,5	1	1	1	1	1,2,3,4	1	1,6	1,2	1,5,7	1,2	1	1	1	1	1	0	0	1	1	0	1	1	1	0	1	4	1	0	0	1	0	1	2	7
2	0	0	0	0	2	2,3	1	1	1	1	1,2,4	1	1	1	1,5	1	1	1	1	1	3	0	2	1	3	0	1	2	1	0	1	5	2	9	4,2	2	3	1	2	7
2	0	0	0	0	1	2	1	1	1	1	2,3,8	1	1	1	1,3	1	1	1	1	1	1	0	0	1	1	0	1	1	1	0	1	4	1	0	0	1	0	1	2	7
2	0	0	0	0	2	2	2	1	1	1	2,5	1	1	1,2	1,3,7	1	1	1	1	1	3	1	0	2	1	2	1	1	1	0	1	5	2	21	1,2,4	2	3,2	1	2	7
2	0	0	0	0	2	2	1	1	1	1	2,4,5,6	2,5	1	1,2	3,5	1,2	1	2	1	1	5	2	1	2	3	2	1	2	1	0	1	2	2	4	2	2	3	1	1	8
2	0	0	0	0	3	7	3	1	1	1	1,2,4	2,3	1	1,2	1,7	1	1	2	4	1	4	2	0	2	3	1	1	1	2	3	1	3	2	2	2	2	3	1	2	7
2	0	0	0	0	2	1,2,3	1	1	1	1	1,2,3,4	2,3	1,4,7	1	1,7	1,2	1	2	3	1	5	1	1	3	2	3	1	2	1	0	1	5	2	13	2	2	3	1	1	8
2	0	0	0	0	1	5	1	1	4	1	1,3	1	1	1,2	3	1,5	1	2	3	1	3	0	2	3	0	5	1	3	1	0	1	3	1	0	0	1	0	1	1	8
2	0	0	0	0	2	2	1	1	4	1	2	1	1,2	1,2	5,7	1	2	1	3	1	2	0	0	2	1	1	1	1	1	0	1	5	1	0	0	1	0	1	1	8
2	0	0	0	0	3	1,2,3,5	1	1	5	1	1,2,3	1	1	1	3,7	1	1	2	2	1	5	2	1	2	3	2	1	2	1	0	1	4	1	0	0	1	1	1	1	8
2	0	0	0	0	2	1,2,5,6	3	1	1	1	2,3	1	1,3	1,2	3,5	3	1	2	3	1	5	0	2	4	2	4	2	0	2	0	0	0	0	0	0	0	0	1	1	8
2	0	0	0	0	1	1,2,5,	1	1	4	1	1,2,3	2	1	9	1,2	1	4	3	3	3	4	1	1	2	2	2	1	1	1	0	1	5	2	40	2	2	3	1	1	8
2	0	0	0	0	2	2,5	1	1	2	1	1,8	6	1	1	5,7	1,3	1	2	1	1	2	0	1	1	1	1	1	2	1	0	1	4	1	0	0	1	0	2	1	8
2	0	0	0	0	2	7	1	1	1	1	1,2,3	1	1,3,4	1,2	3	1,2	1	1	1	1	6	2	1	3	3	3	1	2	1	0	1	5	2	4	1	2	3	1	1	8
2	0	0	0	0	2	1,2	1	1	3	1,4,5	1,2,5,8	2	1	1	1,7	1,3	1	2	4	1	8	2	2	4	3	5	1	3	1	0	1	5	2	27	4	2	3	1	2	1
2	0	0	0	0	2	2,3,5	1	1	1	1	2,5	1	1	1	6	4	1	2	3	1	5	1	1	3	4	1	1	2	1	0	1	5	2	34	2	2	1,3	1	1	8
2	0	0	0	0	3	2	2	1	1	1	2,4	1	1	1,2	1,3	1,2	1	1	2	1	5	4	0	1	1	4	1	1	1	0	2	5	2	29	2	2	3	1	1	8
2	0	0	0	0	1	2	1	1	1	1	2,3,4	1	1,3	1,2	1,7	1,2	1	2	3	1	3	2	0	1	1	2	1	1	2	4	2	2	1	2	0	2	2	1	1	8
2	0	0	0	0	1	2,3,5	1	1	3	3	1,3	2,3	1	1	2,5	2	1	2	3	1	4	1	1	2	2	2	1	2	1	0	1	4	1	0	0	1	0	1	1	8
2	0	0	0	0	2	2,5	1	1	5	1	2,8	2	1	1,2	1,7	1,2	1	2	3	3	4	2	1	1	1	3	1	2	1	0	1	5	2	17	2	2	3	1	1	8
2	0	0	0	0	3	1,2	1	1	1	1,2,3	2	1	1,2,4	1,2	3	1	1	2	2	1	6	2	1	2	4	2	1	2	1	0	1	4	1	0	0	1	0	1	1	8
2	0	0	0	0	1	2	1	1	1	1	1,2	2,3	1,7	1	6	4	1	2	2	1	5	1	2	2	2	3	1	2	1	0	1	4	1	0	0	1	0	1	1	8
2	0	0	0	0	2	2	2	1	1	4	1,2	1	1,7	1,2,3	1,5	1	1	1	3	1	7	1	1	5	2	5	1	2	1	0	1	3	2	13	2	2	3	1	1	8
2	0	0	0	0	3	2,5	1	1	1	1	2	2,3	1	1,9	1,2	1	2	2	3	1	2	0	0	2	1	1	2	0	2	0	0	0	0	0	0	0	0	1	1	8
2	0	0	0	0	2	2	2	1	1	3	2,3,4	1	1	1,2	3,5	1,2,3	1	2	1	1	6	3	1	2	3	3	1	1	2	4	2	4	2	37	2	2	2,3	1	1	8
2	0	0	0	0	3	2	1	1	1	1	2,3	2,3	1,9	1,2	1,3	1,2	1	2	2	1	4	1	1	2	2	2	1	2	1	0	1	5	1	0	0	1	0	1	1	8
2	0	0	0	0	3	2,5	1	1	1	1	1,2,8	1	1	1,2	1,7	1,2	1	2	2	1	7	3	2	2	3	4	1	2	1	0	1	4	1	0	0	1	0	1	1	8
2	0	0	0	0	2	7	1	1	1	1	1,2,4	2,3	1	1,2	1	1,5	1	2	2	1	3	0	1	2	1	2	2	0	2	0	0	0	0	0	0	0	0	1	1	8
2	0	0	0	0	3	2	1	1	5	5	1,2	2,3	1	1	7	1,5	1	2	2	1	5	2	1	2	3	2	1	2	1	0	1	3	1	0	0	1	0	1	1	8
2	0	0	0	0	2	2	1	1	3	2	1,2	2,3,5	1,9	1,2	1,3	1,2	1	2	3	1	3	0	1	2	2	1	1	1	2	4	1	4	2	23	2,4	2	3	1	1	8
2	0	0	0	0	2	2	2	1	3	1,4	1,2,4,8	1	1	1,2	3,7	1,2	1	1	3	3	3	0	1	2	2	1	1	1	1	0	1	5	2	23	2	2	3	1	1	8
2	0	0	0	0	2	1,2	1	1	1	1	1,2	1	1,9	1,2	7	1,2	1	2	3	1	4	0	3	1	3	1	1	1	2	4	1	5	2	8	4	2	2,3	1	1	8
2	0	0	0	0	2	2	1	1	1	1	1,4	2,5	1	1	3	1,2	1	2	2	1	9	1	6	2	6	3	1	2	1	0	1	5	1	0	0	1	0	1	1	8
2	0	0	0	0	2	2	1	1	1	1	1,8	2	1	2	1,3	1	1	2	2	1	4	2	0	2	1	3	1	2	1	0	1	1	1	0	0	1	0	1	1	8
2	0	0	0	0	2	1,2,5	1	1	1	1,4	1,2	2,5	1	1,2	6,7	1,2	1	2	3	1	4	0	2	2	3	1	1	2	1	0	1	5	2	6	4	2	2,3	1	1	8
2	0	0	0	0	2	2,5	2	1	1	1	1,2,4	1	1	5	6	1	1	2	1	1	3	1	0	2	1	2	1	1	1	0	2	3	1	0	0	1	0	1	1	8
2	0	0	0	0	3	1,2,3	1	1	2	2	2,3,4,6	2,3	1,6,9	1	1,7	2	1	2	3	1	4	0	1	3	1	3	1	3	1	0	1	5	1	0	0	2	2	1	1	8
2	0	0	0	0	3	1,2,5,3	2	1	1	1	1,3,4	2,3	1,9	1,2	3,7	1,2	1	2	1	1	8	0	2	6	4	4	1	4	1	0	1	5	2	4	1	2	2,3	1	1	8
2	0	0	0	0	3	2	1	1	1	4	1	2	1	1,2	2	1,2	2	2	1	1	4	1	0	3	2	3	2	0	0	0	0	0	0	0	0	0	0	0	1	8
2	0	0	0	0	2	2,3	2	1	1	1	1,2,3	2,5	1,3	1,3	3,5	1	1	2	1	1	5	0	3	2	2	3	1	2	1	0	1	5	1	0	0	1	0	1	1	8
2	0	0	0	0	2	1,2,5	1	1	1	1	1,2	2	1	1	7	2,3	1	2	1	1	4	1	0	3	2	2	1	1	1	0	1	5	1	0	0	1	0	1	1	8
2	0	0	0	0	2	2,5	3	1	1	1	2	2,3	1	1,2	3,7	1	1	2	2	1	4	1	2	1	3	1	1	3	1	0	1	5	2	6	4	2	2,3	1	1	8
2	0	0	0	0	2	1,2,3,5	1	1	1	1	1,2	1	1,9	1,2	2,3	1	1	1	1	1	4	1	1	2	2	2	1	2	1	0	2	3	2	4	2	2	2,3	1	1	8
2	0	0	0	0	3	2	2	1	1	1	1,5,6	2	1,9	1,2	2,3	1	1	2	1	1	5	2	1	2	3	2	1	2	1	0	2	1	1	0	0	2	2	1	1	8
2	0	0	0	0	2	2	1	1	1	4	8	2	1	1,2	1,3,5	1,2	1	2	2	1	6	1	3	2	3	3	1	3	1	0	1	3	1	0	0	1	0	1	2	2
2	0	0	0	0	2	1,2,5	1	1	1	1	1,4	2	1,6	1	3,7	2,3	1	2	1	1	4	1	0	3	4	0	2	0	0	0	0	0	0	0	0	0	0	0	1	8
2	0	0	0	0	3	2	1	1	1	1	1,2	2,5	1	1,2	3,7	1	1	2	2	1	5	1	2	2	3	2	1	1	1	0	1	1	1	0	0	1	0	1	1	8
2	0	0	0	0	2	2	1	1	1	1,4	5,8	2	1,6	2	7	3	1	2	2	1	4	2	0	2	2	1	1	2	1	0	1	5	1	0	0	1	0	2	2	7
2	0	0	0	0	2	1,2	1	1	1	1	1,2,4	2	1,6	1	1,2,7	1,2	2	2	3	1	8	2	4	2	4	4	1	2	1	0	1	2	1	0	0	1	0	1	1	8
2	0	0	0	0	2	2,3	1	1	1	1	1,2,4	2,3	1	1,2	5,7	1	1	1	1	1	9	2	4	3	6	3	1	3	1	0	1	5	1	0	0	1	0	1	1	8
2	0	0	0	0	2	1,2,5	1	1	1	1	2	2,5	6,9	1	5,7	1,3	1	2	2	1	3	0	0	3	2	1	1	1	2	4	1	5	1	0	0	1	0	1	2	7
2	0	0	0	0	2	2,3,5	1	1	1	1	1,4,5,8	2	1	1,2	3,7	1	1	2	1	1	4	0	2	2	2	2	1	1	2	2	1	5	1	0	0	2	2	1	1	8
2	0	0	0	0	1	1,2	1	1	1	1	2,8	5	1,2,3	1,2,3	1,2	4	1	2	4	3	2	0	0	2	1	1	1	1	1	0	1	5	2	5	4	2	2,3	1	2	1
2	0	0	0	0	3	7	1	1	1	1	1	6	1,6	1,2	2,3	1,2	1	2	4	1	4	1	1	2	3	1	1	1	2	3	1	5	2	7	4	2	2,3	1	1	8
2	0	0	0	0	2	1,2,3	1	1	5	6	3,4	6	1,6	1	7	3	1	2	2	1	4	0	1	3	2	2	1	2	1	0	1	5	1	0	0	1	0	1	1	8
2	0	0	0	0	2	2	1	1	5	6	1,6	5	1	5	7	4	1	2	2	1	5	2	2	1	3	2	1	2	1	0	1	3	1	0	0	1	0	1	1	8
2	0	0	0	0	3	2	2	1	2	2	1,2,4	2,3	1	1	3	1,2	1	2	1	1	7	0	3	4	5	2	1	4	1	0	2	2	1	0	0	1	0	1	1	8
2	0	0	0	0	2	2	2	1	1	1	1,2,3	1	1	1,3	1,3,7	1,2	1	2	3	1	3	0	2	1	2	1	1	1	1	0	1	5	2	5	4	2	3	1	1	8
2	0	0	0	0	2	2,5	1	1	1	3	1,4,5,6	2	7	1,2	1,5	1,5	1	2	3	1	7	0	1	6	1	6	2	0	0	0	0	0	0	0	0	0	0	1	1	8
2	0	0	0	0	2	2	1	1	1	1	2,3	1	1	1,2	3,5	1,2	1	2	3	1	1	0	0	1	1	0	1	1	1	0	1	5	2	18	2	2	3	1	1	8
2	0	0	0	0	2	2,3,5	1	1	2	1	1,2,3	2,3	1,9	1,2	1,3,5,7	1,2	1	1	3	3	6	1	2	3	3	3	1	3	1	0	1	5	2	37	2	2	3	1	1	8
2	0	0	0	0	3	2,5	1	1	1	1	7	2,3	1	1,2	6	1,2	1	2	2	1	8	2	3	3	2	6	1	3	1	0	2	3	1	0	0	1	0	1	1	8
2	0	0	0	0	2	2	1	1	1	1	2,8	2,3	1	1,2	1,5,7	1	1	2	2	1	5	1	2	2	4	1	1	2	1	0	1	4	2	17	4	2	3	1	1	8
2	0	0	0	0	2	2,5	1	1	1	1	1,2,8	2,3	1,7	1,2	3,4	1,2	1	2	2	1	7	2	1	4	5	2	1	1	2	3	1	2	1	0	0	1	0	1	1	8
2	0	0	0	0	2	1,2,3,4	1	1	1	3	1,4	2,5	1,3	1	1,5	1,2	1	2	1	3	10	6	2	2	5	5	1	2	1	0	1	2	2	2	2	2	3	1	1	8
2	0	0	0	0	2	2,5	1	1	1	1	2,4	2,3	1,9	1,2	1,4,5	1,2	1	2	1	1	6	1	2	3	1	5	1	4	1	0	2	5	2	3	2	2	3	1	1	8
2	0	0	0	0	3	2	1	1	1	1	1,2,3	2,3	7,9	1,2	1,3,4,5	1	2	1	3	1	1	0	0	1	0	1	1	1	1	0	1	5	2	13	4	2	3	1	1	8
2	0	0	0	0	2	2	1	1	1	1	2,3,4	2,3	1,3,9	1,2	1,3	1,2	1	2	1	3	4	0	3	1	4	0	2	0	0	0	0	0	0	0	0	2	0	1	1	8
2	0	0	0	0	2	2	1	1	2	1	2,3,8	2,3,5	1	1,2	1,2,5,7	1,2	1	2	2	1	6	1	3	2	3	3	1	1	2	4	2	5	2	32	2	2	3	1	1	8
2	0	0	0	0	2	2	1	1	1	1	2,4,8	2,3	1,3	1,3	1,3,7	1,2	1	2	2	1	2	0	1	1	1	1	1	1	1	0	1	5	2	23	2	2	3	1	1	8
2	0	0	0	0	2	2,3,4	1	1	1	2	2,3,8	1	1	1,2	1,3,5	1,3	1	1	2	1	7	1	5	1	6	1	1	3	1	0	1	1	1	0	0	1	0	1	1	8
2	0	0	0	0	2	1,2	1	1	1	1	2,3,8	1	1,4	1,2	1,3,4,5	1,2	1	1	3	1	5	2	1	2	2	3	1	2	1	0	1	5	2	7	4	2	3	1	1	8
2	0	0	0	0	2	2	1	1	5	1,4	1,2,8	2,5	1,7	1,2	1,5,7	1	1	2	3	1	3	0	0	3	1	2	2	0	0	0	0	0	0	0	0	0	0	1	1	8
2	0	0	0	0	2	1,2,5	1	1	2	1	1,2,4,7	2	1	1	1,5,7	3	1	2	1	1	6	0	2	4	2	4	1	1	2	3	2	3	1	0	0	1	0	1	1	8
2	0	0	0	0	2	2	1	1	1	1	1,2,3	1	1,9	1,2	1,3,7	1,2	1	2	2	1	4	1	2	1	1	3	1	1	1	0	1	4	1	0	0	1	0	1	1	8
2	0	0	0	0	2	2,5	1	1	1	1	1,3,4	3	1,4	1,2	1,5,7	1,2	1	2	3	1	5	0	2	3	4	1	1	2	1	0	1	5	2	7	4	1	3	1	2	5,6
2	0	0	0	0	3	5	1	1	2	1	1,5,8	2,5	1,7	1,2	1,5,7	1,3	1	1	1	1	1	0	0	1	0	1	1	1	1	0	2	5	2	12	2	2	3	1	1	8
2	0	0	0	0	3	7	1	1	1	1	2,3,8	2,3	1	1,2	1	1,2	1	2	1	1	1	0	0	1	0	1	1	1	1	0	1	5	2	27	4	2	3	1	1	8
2	0	0	0	0	2	2	2	1	5	1	1,2,3,4,8	2,3,5	8	1,2	1,2,5,7	3	1	1	2	1	3	1	0	2	2	1	2	0	0	0	0	0	0	0	0	0	0	1	1	8
2	0	0	0	0	2	2	1	1	1	2	2,4	2,5	8	1,2	2,3,5	3	1	2	3	1	3	0	0	3	1	2	1	1	2	4	1	5	2	8	2	2	3	1	1	8
2	0	0	0	0	2	1,2	2	1	3	1	2,4	2,3	1,3	1,2	3,5	1,2	1	1	2	1	7	1	4	2	4	3	1	4	1	0	1	5	2	29	4	2	3	1	1	8

## Sheet: Sheet3
Zone	Household size	Do you have net	How many nets	Every member sleep under bednet
1	1	1	1	1
1	1	1	1	1
1	1	1	1	1
1	1	1	1	1
1	1	1	1	1
1	1	1	1	1
1	1	1	1	1
1	1	1	1	1
1	1	1	1	2
1	1	1	1	1
1	1	1	2	1
1	2	1	1	1
1	2	1	1	1
1	2	1	1	1
1	2	1	1	1
1	2	1	1	1
1	2	1	1	1
1	2	1	1	1
1	2	1	1	1
1	2	1	1	1
1	2	1	1	1
1	2	1	1	1
1	2	1	2	1
1	2	1	2	1
1	2	1	2	1
1	3	1	1	1
1	3	1	1	1
1	3	1	1	1
1	3	1	1	1
1	3	1	1	1
1	3	1	1	2
1	3	1	1	2
1	3	1	1	2
1	3	1	1	2
1	3	1	1	2
1	3	1	2	1
1	3	1	2	1
1	3	1	2	1
1	3	1	2	1
1	3	1	2	1
1	3	1	2	1
1	3	1	2	1
1	3	1	2	1
1	3	1	3	1
1	3	1	3	1
1	3	1	3	1
1	3	1	3	1
1	3	1	3	1
1	4	1	1	2
1	4	1	1	2
1	4	1	1	2
1	4	1	1	1
1	4	1	2	1
1	4	1	2	1
1	4	1	2	1
1	4	1	2	1
1	4	1	2	1
1	4	1	2	1
1	4	1	2	1
1	4	1	2	1
1	4	1	2	1
1	4	1	2	1
1	4	1	2	1
1	4	1	2	1
1	4	1	2	1
1	4	1	2	1
1	4	1	2	1
1	4	1	2	1
1	4	1	3	1
1	4	1	3	1
1	4	1	3	1
1	5	1	1	2
1	5	1	2	1
1	5	1	2	1
1	5	1	2	1
1	5	1	2	1
1	5	1	2	1
1	5	1	2	1
1	5	1	2	2
1	5	1	2	2
1	5	1	2	1
1	5	1	2	1
1	5	1	2	1
1	5	1	2	1
1	5	1	2	1
1	5	1	2	1
1	5	1	2	1
1	5	1	2	1
1	5	1	3	1
1	5	1	3	1
1	5	1	3	1
1	5	1	3	1
1	5	1	4	1
1	6	1	2	1
1	6	1	2	1
1	6	1	2	1
1	6	1	2	1
1	6	1	2	1
1	6	1	2	1
1	6	1	2	1
1	6	1	3	1
1	6	1	3	1
1	6	1	3	1
1	6	1	3	1
1	6	1	3	1
1	6	1	3	1
1	6	1	3	1
1	6	1	4	1
1	7	1	2	2
1	7	1	2	1
1	7	1	2	1
1	7	1	3	1
1	7	1	3	1
1	8	1	2	2
1	8	1	2	1
1	8	1	3	2
1	8	1	3	1
1	8	1	4	1
1	9	1	3	1
1	9	1	4	1
1	10	1	1	2
1	10	1	3	1
1	12	1	4	1
1	2	2	0	0
1	11	2	0	0
			70

## Sheet: Sheet4
Zone	Household size	Do you have net	How many nets	Every member sleep under bednet
2	1	1	1	1
2	1	1	1	1
2	1	1	1	1
2	1	1	1	1
2	1	1	1	1
2	1	1	1	1
2	1	1	1	1
2	2	1	1	1
2	2	1	1	1
2	2	1	1	1
2	2	1	1	1
2	2	1	1	1
2	2	1	1	1
2	2	1	2	1
2	2	1	2	1
2	2	1	2	1
2	3	1	1	2
2	3	1	1	1
2	3	1	1	1
2	3	1	1	2
2	3	1	1	2
2	3	1	1	1
2	3	1	1	2
2	3	1	1	1
2	3	1	1	1
2	3	1	1	1
2	3	1	2	1
2	3	1	2	1
2	3	1	2	1
2	3	1	2	1
2	3	1	2	1
2	3	1	2	1
2	3	1	3	1
2	4	1	1	2
2	4	1	1	2
2	4	1	1	1
2	4	1	1	1
2	4	1	1	2
2	4	1	1	1
2	4	1	1	2
2	4	1	1	1
2	4	1	1	2
2	4	1	1	2
2	4	1	2	1
2	4	1	2	1
2	4	1	2	1
2	4	1	2	1
2	4	1	2	1
2	4	1	2	1
2	4	1	2	1
2	4	1	2	1
2	4	1	2	1
2	4	1	2	1
2	4	1	2	1
2	4	1	2	1
2	4	1	2	1
2	4	1	2	1
2	4	1	3	1
2	4	1	3	1
2	4	1	3	1
2	5	1	1	1
2	5	1	1	2
2	5	1	1	1
2	5	1	2	1
2	5	1	2	1
2	5	1	2	1
2	5	1	2	1
2	5	1	2	1
2	5	1	2	1
2	5	1	2	1
2	5	1	2	1
2	5	1	2	1
2	5	1	2	1
2	5	1	2	1
2	5	1	2	1
2	5	1	2	1
2	5	1	2	1
2	5	1	2	1
2	5	1	2	1
2	5	1	2	2
2	6	1	1	2
2	6	1	1	2
2	6	1	1	2
2	6	1	1	2
2	6	1	1	2
2	6	1	1	2
2	6	1	2	1
2	6	1	2	1
2	6	1	2	1
2	6	1	2	1
2	6	1	2	1
2	6	1	3	1
2	6	1	3	1
2	6	1	3	1
2	6	1	4	1
2	7	1	1	2
2	7	1	2	1
2	7	1	2	1
2	7	1	2	1
2	7	1	2	1
2	7	1	3	1
2	7	1	3	1
2	7	1	4	1
2	7	1	4	1
2	7	1	4	1
2	8	1	2	1
2	8	1	3	1
2	8	1	3	1
2	8	1	4	1
2	9	1	2	1
2	9	1	3	1
2	10	1	2	1
2	2	2	0	2
2	2	2	0	2
2	3	2	0	2
2	3	2	0	0
2	3	2	0	2
2	3	2	0	0
2	4	2	0	2
2	4	2	0	0
2	4	2	0	0
2	4	2	0	0
2	5	2	0	2
2	5	2	0	2
2	7	2	0	0
			50

## Sheet: Sheet2
size of the hole	1=smaller than the thumb	2=bigger than the thumb	3=smaller than the fist	4=bigger than the fist
