# Supplementary material for: Malaria diagnosis in rural healthcare facilities and treatment-seeking behavior in malaria endemic settings in western Kenya
Source: PLOS Glob Public Health. 2023 Jul 20;3(7):e0001532. doi: 10.1371/journal.pgph.0001532 (PMC10358955; doi:10.1371/journal.pgph.0001532)
Supplement: S2 Data — (XLSX) [file pgph.0001532.s002.xlsx]

## Sheet: Sheet1
Sex	Age	Age group	Under 5	5-14yrs	15and above	Irrigation	Animalscore	Mudwall	Cementwall	Blockwall	Roof material	Have net?	Bednet use	Nets in good condition?	Was your house sprayed (IRS)	FEVER LAST TWO WEEKS?	Do nothing	Hospital treatment	Buydrugs	Availability of antimalarial	EasyccesstoHF	Extracost	Severe symptoms?	Knowmalariasymptoms
1	3	1	1	0	0	1	6	1	0	0	1	1	1	0	1	1	0	1	0		1	0	0	0
2	4	1	1	0	0	1	6	0	1	0	1	1	1	1	2	1	0	1	0		1	0	0	0
1	3	1	1	0	0	1	6	0	1	0	1	1	1	1	2	1	0	1	0		0	0	1	0
2	17	3	0	0	1	1	6	0	0	1	1	1	0	1	2	1	0	1	0		0	0	0	0
2	5	2	0	1	0	1	12	0	1	0	1	1	0	0	1	1	0	1	0	0	0	0	0	0
2	72	3	0	0	1	1	6	1	0	0	1	1	1	0	1	1	0	1	0	0	1	0	1	0
2	14	2	0	1	0	1	6	1	0	0	1	1	0	0	1	1	0	1	0	0	1	0	1	0
1	45	3	0	0	1	1	0	1	0	0	1	0	0	0	1	1	0	1	0	0	1	1	0	0
1	18	3	0	0	1	1	0	1	0	0	1	0	0	0	1	1	0	1	0	0	1	1	0	0
2	4	1	1	0	0	1	0	1	0	0	1	0	0	0	1	1	0	1	0	0	1	1	0	0
1	16	3	0	0	1	1	12	1	0	0	1	1	0	0	1	1	0	1	0	0	1	1	0	0
1	2	1	1	0	0	1	9	0	1	0	1	1	1	0	1	1	0	1	0	0	1	0	1	0
1	9	2	0	1	0	1	1	0	1	0	1	1	1	1	1	1	0	1	0	0	1	1	1	0
2	17	3	0	0	1	1	1	1	0	0	1	1	0	0	1	1	0	1	0	0	1	0	1	0
1	5	2	0	1	0	1	1	0	1	0	1	1	1	0	1	1	0	1	0	0	1	0	1	0
1	6	2	0	1	0	1	6	0	1	0	1	1	1	0	1	1	0	1	0	0	1	0	1	0
1	0.5	1	1	0	0	1	4	0	1	0	1	1	1	0	1	1	0	1	0	0	1	0	1	0
2	4	1	1	0	0	1	4	0	1	0	1	1	1	0	1	1	0	1	0	0	1	0	1	0
2	19	3	0	0	1	1	9	0	1	0	1	1	1	0	2	1	0	1	0	0	1	0	1	0
2	5	2	0	1	0	1	9	0	1	0	1	1	1	0	1	1	0	1	0	0	1	0	1	0
2	12	2	0	1	0	1	0	1	0	0	1	1	0	0	2	1	0	1	0	0	1	0	1	0
2	8	2	0	1	0	1	0	1	0	0	1	1	0	0	2	1	0	1	0	0	1	0	1	0
1	2	1	1	0	0	0	0	0	1	0	1	1	1	1	2	1	0	1	0	0	1	0	1	0
2	2	1	1	0	0	0	12	0	0	1	1	0	0	0	1	1	0	1	0	0	1	0	1	0
1	13	2	0	1	0	0	6	1	0	0	1	1	1	1	1	1	0	1	0	0	0	0	1	0
2	1	1	1	0	0	0	3	1	0	0	1	1	1	0	1	1	0	1	0	0	1	0	1	0
1	1	1	1	0	0	0	7	1	0	0	1	1	1	1	2	1	0	1	0	0	0	0	1	0
2	1.5	1	1	0	0	0	1	0	1	0	1	0	0	0	1	1	0	1	0	0	0	0	1	0
1	14	2	0	1	0	1	6	0	1	0	1	1	1	0	2	1	0	1	0	0	0	0	1	0
2	3	1	1	0	0	1	1	1	0	0	1	1	1	0	2	1	0	1	0	0	0	0	1	0
2	2	1	1	0	0	1	4	1	0	0	1	1	1	0	1	1	0	1	0	0	1	0	0	0
2	7	2	0	1	0	1	4	1	0	0	1	1	1	0	1	1	0	1	0	0	1	0	0	0
1	2	1	1	0	0	1	1	0	0	1	1	1	1	0	2	1	0	1	0	0	0	0	1	0
2	4	1	1	0	0	0	1	1	0	0	1	1	1	0	1	1	0	1	0	0	0	0	1	0
1	5	2	0	1	0	1	9	1	0	0	1	1	1	0	1	1	0	1	0		1	0	1	0
2	7	2	0	1	0	1	12	1	0	0	1	1	1	0	2	1	0	1	0		1	0	0	0
2	4	1	1	0	0	1	12	1	0	0	1	1	1	0	2	1	0	1	0	1	0	0	0	0
1	4	1	1	0	0	1	12	1	0	0	1	1	1	0	1	1	0	1	0	1	0	0	0	0
1	5	2	0	1	0	1	12	1	0	0	1	1	1	0	1	1	0	1	0		1	1	0	0
2	44	3	0	0	1	1	4	1	0	0	1	1	1	1	1	1	0	1	0	1	1	1	0	0
1	4	1	1	0	0	1	9	0	1	0	1	1	1	0	2	1	0	1	0	1	1	1	1	0
1	6	2	0	1	0	1	9	0	1	0	1	1	1	0	2	1	0	1	0		1	1	1	0
2	29	3	0	0	1	1	3	1	0	0	1	1	1	0	1	1	0	1	0	1	1	0	1	0
2	4	1	1	0	0	1	3	1	0	0	1	1	1	0	1	1	0	1	0		1	0	1	0
2	4	1	1	0	0	1	3	1	0	0	1	1	1	0	1	1	0	1	0	1	1	0	1	0
2	21	3	0	0	1	1	1	1	0	0	1	1	1	0	1	1	0	1	0	1	1	0	1	0
2	6	2	0	1	0	1	1	1	0	0	1	1	1	1	2	1	0	1	0		1	0	1	0
1	1	1	1	0	0	1	9	1	0	0	1	1	1	0	2	1	0	1	0	1	1	0	1	0
2	14	2	0	1	0	1	9	1	0	0	1	1	1	0	2	1	0	1	0		1	0	1	0
1	9	2	0	1	0	0	0	1	0	0	1	0	0	0	1	1	0	0	1	1	0	1	0	0
2	54	3	0	0	1	0	0	1	0	0	1	1	1	0	1	1	0	1	0	1	0	0	1	0
2	43	3	0	0	1	1	6	1	0	0	1	1	1	0	1	1	0	1	0		1	0	0	0
1	58	3	0	0	1	1	6	1	0	0	1	1	1	0	1	1	0	0	1		0	0	1	0
2	14	2	0	1	0	1	6	0	1	0	1	1	1	1	2	1	0	0	1		0	0	1	1
2	37	3	0	0	1	1	9	1	0	0	1	1	1	0	1	1	0	0	1		0	0	0	0
2	12	2	0	1	0	1	12	1	0	0	1	1	1	0	2	1	0	0	1		1	0	1	0
2	27	3	0	0	1	1	6	0	0	1	1	1	1	1	2	1	1	0	0		1	0	1	0
1	19	3	0	0	1	1	6	0	0	1	1	1	0	1	2	1	0	0	1		1	1	0	1
1	14	2	0	1	0	1	6	0	0	1	1	1	0	1	2	1	0	0	1		1	1	0	1
2	22	3	0	0	1	1	12	0	1	0	1	1	1	0	1	1	1	0	0		1	1	0	0
2	25	3	0	0	1	1	6	1	0	0	1	1	1	0	1	1	0	0	1		1	1	0	1
1	70	3	0	0	1	1	6	1	0	0	1	1	1	0	1	1	1	0	0		0	1	0	0
2	31	3	0	0	1	1	6	1	0	0	1	1	1	1	2	1	0	0	1		0	1	0	1
2	42	3	0	0	1	1	9	0	1	0	1	1	1	0	1	1	0	0	1		0	1	0	1
2	49	3	0	0	1	1	6	1	0	0	1	1	1	0	1	1	0	0	1		0	1	0	1
2	8	2	0	1	0	1	6	0	1	0	1	1	1	0	1	1	0	0	1		0	1	0	1
2	13	2	0	1	0	1	0	1	0	0	1	0	0	0	1	1	0	0	1		0	1	0	1
2	26	3	0	0	1	1	9	1	0	0	1	1	1	0	1	1	0	0	1		0	1	0	1
2	13	2	0	1	0	1	7	1	0	0	1	1	0	0	2	1	0	1	0	1	1	1	0	0
2	9	2	0	1	0	1	7	1	0	0	1	1	0	0	2	1	0	0	1		1	0	1	0
2	4	1	1	0	0	1	9	0	1	0	1	1	1	0	1	1	0	1	0		1	0	1	0
2	14	2	0	1	0	1	9	0	1	0	1	1	1	0	1	1	0	0	1		1	0	0	1
2	9	2	0	1	0	1	1	1	0	0	1	1	1	0	1	1	0	0	1		0	1	0	1
1	76	3	0	0	1	1	9	0	1	0	1	1	1	0	1	1	0	0	1		1	1	0	1
2	32	3	0	0	1	1	9	0	1	0	1	1	1	0	1	1	0	0	1		0	1	0	1
2	68	3	0	0	1	1	7	0	1	0	1	0	0	0	1	1	0	0	1		1	1	0	0
2	20	3	0	0	1	1	9	1	0	0	1	1	1	0	1	1	0	0	1		1	1	0	0
1	13	2	0	1	0	1	9	1	0	0	1	1	1	0	1	1	0	0	1		0	1	0	0
2	11	2	0	1	0	1	1	1	0	0	1	1	0	0	1	1	0	0	1		1	0	0	1
2	9	2	0	1	0	1	9	1	0	0	1	1	1	1	1	1	0	0	1		1	0	0	1
2	8	2	0	1	0	1	1	0	1	0	1	1	1	0	1	1	0	0	1		1	0	0	1
1	75	3	0	0	1	1	6	0	1	0	1	1	1	0	1	1	0	0	1		0	1	0	0
2	8	2	0	1	0	1	6	1	0	0	1	1	1	0	2	1	0	0	1		1	0	0	1
1	14	2	0	1	0	1	1	0	1	0	1	1	1	0	2	1	0	0	1		0	1	0	0
1	32	3	0	0	1	1	6	1	0	0	1	1	0	0	2	1	0	0	1		0	1	0	0
1	13	2	0	1	0	1	6	1	0	0	1	1	0	0	2	1	1	0	0		0	1	0	0
2	41	3	0	0	1	1	12	1	0	0	1	1	1	1	1	1	1	0	0		0	1	0	0
2	16	3	0	0	1	1	1	1	0	0	1	1	1	0	1	1	0	0	1		0	1	0	0
2	65	3	0	0	1	1	6	1	0	0	1	1	1	0	1	1	1	0	0		0	1	0	0
1	12	2	0	1	0	1	4	1	0	0	1	1	1	0	1	1	1	0	0		0	1	0	0
1	11	2	0	1	0	1	4	1	0	0	1	1	1	0	1	1	0	0	1		1	0	0	0
1	9	2	0	1	0	1	4	1	0	0	1	1	1	0	1	1	1	0	0		0	1	0	0
2	23	3	0	0	1	1	1	1	0	0	1	1	1	1	2	1	0	0	1		0	1	0	0
2	13	2	0	1	0	1	6	0	1	0	1	1	1	0	1	1	0	0	1		1	0	0	1
2	59	3	0	0	1	1	1	1	0	0	1	1	1	0	1	1	0	0	1		0	1	0	0
2	8	2	0	1	0	1	6	1	0	0	1	1	0	1	1	1	1	0	0		0	1	0	0
1	10	2	0	1	0	1	9	1	0	0	1	1	1	0	2	1	0	0	1		0	1	0	0
2	32	3	0	0	1	1	9	0	1	0	1	1	1	0	2	1	1	0	0		0	1	0	0
2	8	2	0	1	0	1	9	0	1	0	1	1	1	0	2	1	0	0	1		0	1	0	0
2	28	3	0	0	1	1	9	1	0	0	1	1	1	1	1	1	0	0	1		1	0	0	1
1	14	2	0	1	0	1	9	0	1	0	1	1	1	0	2	1	0	0	1		1	0	0	1
1	25	3	0	0	1	1	5	1	0	0	1	1	1	0	1	1	1	0	0		0	0	0	1
2	5	2	0	1	0	1	5	1	0	0	1	1	1	0	1	1	0	1	0		1	0	1	0
2	85	3	0	0	1	1	4	1	0	0	1	1	1	0	1	1	0	0	1		0	1	0	0
1	8	2	0	1	0	1	4	1	0	0	1	1	0	0	1	1	0	0	1		0	1	0	0
1	58	3	0	0	1	0	6	0	1	0	1	1	1	1	1	1	1	0	0		0	1	0	0
2	8	2	0	1	0	0	6	0	1	0	1	1	0	1	1	1	0	0	1		0	1	0	0
1	33	3	0	0	1	0	1	0	1	0	1	1	1	0	1	1	0	1	0		0	0	1	0
1	3	1	1	0	0	0	1	0	1	0	1	1	1	0	2	1	0	1	0		0	0	1	0
2	42	3	0	0	1	0	1	1	0	0	1	0	0	0	2	1	0	0	1		0	1	0	0
1	6	2	0	1	0	0	1	1	0	0	1	0	0	0	2	1	0	0	1		0	1	0	0
2	13	2	0	1	0	0	9	0	1	0	1	1	1	0	2	1	0	0	1		0	1	0	0
2	56	3	0	0	1	0	9	0	1	0	1	1	1	0	2	1	0	0	1		0	1	0	0
1	6	2	0	1	0	0	1	1	0	0	1	0	0	0	1	1	0	0	1		1	0	0	1
1	1.5	1	1	0	0	0	1	1	0	0	1	0	0	0	1	1	0	0	1		0	1	0	1
1	6.5	2	0	1	0	0	6	0	1	0	1	1	1	0	2	1	0	1	0	1	0	0	1	0
1	9	2	0	1	0	0	9	0	1	0	1	1	1	0	1	1	0	0	1		0	1	0	0
1	78	3	0	0	1	0	9	0	1	0	1	1	1	1	2	1	0	0	1		0	1	0	1
2	7	2	0	1	0	0	4	1	0	0	1	1	1	0	2	1	0	0	1		0	1	0	0
1	1.6	1	1	0	0	0	1	0	0	1	1	1	1	0	2	1	0	0	1		0	1	0	1
1	28	2	0	1	0	0	0	0	1	0	1	1	1	1	2	1	0	0	1		0	1	0	0
1	55	3	0	0	1	0	6	1	0	0	1	0	0	0	2	1	0	0	1		0	1	0	1
2	14	2	0	1	0	0	8	1	0	0	1	0	0	0	2	1	0	0	1		0	1	0	0
2	6	2	0	1	0	0	8	1	0	0	1	0	0	0	2	1	0	0	1		0	1	0	0
1	1	1	1	0	0	0	8	1	0	0	1	0	0	0	2	1	0	1	0		1	0	1	0
2	14	2	0	1	0	0	9	1	0	0	1	1	1	1	2	1	0	1	0		1	0	1	0
1	2	1	1	0	0	0	9	1	0	0	1	1	1	1	2	1	0	0	1		0	1	0	0
1	12	2	0	1	0	0	9	1	0	0	1	1	1	1	1	1	0	0	1		0	0	0	1
2	10	2	0	1	0	0	8	1	0	0	1	1	0	0	2	1	0	1	0		1	0	1	0
2	13	2	0	1	0	0	8	1	0	0	1	1	0	0	2	1	0	0	1		0	1	0	0
2	5	2	0	1	0	0	8	1	0	0	1	1	0	0	2	1	0	0	1		0	1	0	0
1	8	2	0	1	0	0	9	0	1	0	1	1	1	0	2	1	0	0	1		0	1	0	0
1	29	3	0	0	1	0	9	1	0	0	1	1	1	0	1	1	0	0	1		0	1	0	0
2	21	3	0	0	1	0	12	0	0	1	1	0	0	0	1	1	0	0	1		0	1	0	0
2	36	3	0	0	1	0	0	1	0	0	1	1	1	0	1	1	0	0	1		0	1	0	0
2	37	3	0	0	1	0	6	1	0	0	1	1	1	0	2	1	0	0	1		0	0	0	1
2	58	3	0	0	1	0	4	1	0	0	1	0	0	0	1	1	1	0	0		0	1	0	0
2	21	3	0	0	1	0	1	0	1	0	1	1	1	0	1	1	1	0	0		0	1	0	0
1	4	1	1	0	0	0	1	0	1	0	1	1	1	0	1	1	1	0	0		0	1	0	1
1	2	1	1	0	0	0	6	1	0	0	1	1	1	0	1	1	0	1	0		1	0	1	0
2	4	1	1	0	0	0	6	1	0	0	1	1	0	0	1	1	0	0	1		0	1	0	0
2	45	3	0	0	1	0	9	1	0	0	1	1	1	0	1	1	0	1	0		0	0	1	0
2	47	3	0	0	1	0	12	0	1	0	1	1	1	0	1	1	0	0	1		0	0	0	1
2	2	1	1	0	0	0	1	1	0	0	1	0	0	0	1	1	0	1	0		0	0	1	0
2	24	3	0	0	1	0	4	0	0	1	1	1	1	0	1	1	0	0	1		0	0	0	1
2	2	1	1	0	0	0	4	0	0	1	1	1	1	0	1	1	0	1	0		0	0	1	0
2	40	3	0	0	1	0	12	1	0	0	1	1	1	0	1	1	0	0	1		0	0	0	1
2	55	3	0	0	1	0	1	1	0	0	1	1	1	1	2	1	0	0	1		0	1	0	0
1	5	2	0	1	0	0	9	1	0	0	1	0	0	0	1	1	1	0	0		0	1	0	1
1	3	1	1	0	0	0	9	1	0	0	1	0	0	0	1	1	1	0	0		0	1	0	1
2	24	3	0	0	1	0	1	1	0	0	1	1	1	1	2	1	0	0	1		0	0	0	1
2	13	2	0	1	0	0	6	1	0	0	1	1	1	1	1	1	0	0	1		0	1	0	0
1	24	3	0	0	1	0	1	1	0	0	1	1	1	1	2	1	1	0	0		0	0	0	1
2	9	2	0	1	0	0	7	1	0	0	1	1	1	1	2	1	0	0	1		0	1	0	0
1	4	1	1	0	0	0	4	1	0	0	1	1	1	0	2	1	0	0	1		0	1	0	0
2	69	3	0	0	1	0	1	1	0	0	1	1	0	0	1	1	1	0	0		0	0	0	1
1	46	3	0	0	1	0	0	1	0	0	1	1	1	0	1	1	1	0	0		0	1	0	0
1	17	3	0	0	1	0	0	1	0	0	1	0	0	0	1	1	0	0	1		0	1	0	0
1	40	3	0	0	1	1	6	0	1	0	1	1	1	0	2	1	0	0	1		0	1	0	0
2	9	2	0	1	0	1	6	0	1	0	1	1	1	0	2	1	0	0	1		0	1	0	0
2	13	2	0	1	0	1	1	1	0	0	1	1	1	0	2	1	0	0	1		0	0	0	0
1	54	3	0	0	1	1	1	0	0	1	1	1	1	0	2	1	0	0	1		0	1	0	0
1	18	3	0	0	1	1	1	0	0	1	1	1	1	0	2	1	0	0	1		0	1	0	0
2	33	3	0	0	1	0	4	1	0	0	1	0	0	0	1	1	0	0	1		0	1	0	0
1	15	3	0	0	1	0	4	1	0	0	1	0	0	0	1	1	0	0	1		0	1	0	0
2	12	2	0	1	0	0	4	1	0	0	1	0	0	0	1	1	0	0	1		0	1	0	0
2	26	3	0	0	1	0	1	1	0	0	1	1	1	0	1	1	0	0	1		0	0	0	1
2	3	1	1	0	0	0	7	1	0	0	1	1	1	0	1	1	0	0	1		0	1	0	0
1	9	2	0	1	0	0	1	1	0	0	1	0	0	0	1	1	0	0	1		0	0	0	0
1	7	2	0	1	0	0	1	1	0	0	1	0	0	0	1	1	1	0	0		0	1	0	0
1	14	2	0	1	0	0	1	1	0	0	1	1	0	0	1	1	1	0	0		0	1	0	0
2	81	3	0	0	1	0	1	1	0	0	1	0	0	0	1	1	0	0	1		0	0	0	0
2	13	2	0	1	0	0	9	1	0	0	1	1	0	1	1	1	0	0	1		0	0	0	0

## Sheet: Sheet2
M=1	F=2
Irrigation=1	No irrigation=2
