# Supplementary material for: Malaria diagnosis in rural healthcare facilities and treatment-seeking behavior in malaria endemic settings in western Kenya
Source: PLOS Glob Public Health. 2023 Jul 20;3(7):e0001532. doi: 10.1371/journal.pgph.0001532 (PMC10358955; doi:10.1371/journal.pgph.0001532)
Supplement: S3 Data — (XLSX) [file pgph.0001532.s003.xlsx]

## Sheet: Sheet1
Age(Yrs)	Age group	Sex	Month	Diagnostic tool	Results	Drugs prescribed
0.1	1	M	12	Microscopy	Neg	Other drugs
0.2	1	F	11	Microscopy	Neg	Other drugs
0.3	1	F	11	Microscopy	Neg	Other drugs
0.4	1	F	10	Clinical	Neg	Other drugs
0.4	1	F	11	Microscopy	Neg	Other drugs
0.5	1	M	10	Clinical	Neg	Other drugs
0.5	1	F	10	Microscopy	Neg	Other drugs
0.5	1	M	10	Microscopy	Neg	Other drugs
0.5	1	M	10	Microscopy	Neg	Other drugs
0.5	1	M	10	Microscopy	Neg	Other drugs
0.5	1	F	10	Microscopy	Neg	Other drugs
0.5	1	F	10	Microscopy	Neg	Other drugs
0.5	1	M	10	Microscopy	Neg	Other drugs
0.5	1	M	10	Microscopy	Neg	Other drugs
0.5	1	M	10	RDT	Neg	Other drugs
0.5	1	M	11	Microscopy	Neg	Other drugs
0.5	1	M	11	Microscopy	Neg	Other drugs
0.5	1	M	11	Microscopy	Neg	Other drugs
0.5	1	F	11	Microscopy	Neg	Other drugs
0.5	1	F	11	Microscopy	Neg	Other drugs
0.5	1	M	11	Microscopy	Neg	Other drugs
0.5	1	F	11	Microscopy	Neg	Other drugs
0.5	1	F	11	Microscopy	Neg	Other drugs
0.5	1	F	11	Microscopy	Neg	Other drugs
0.5	1	F	11	Microscopy	Neg	Other drugs
0.5	1	M	11	Microscopy	Neg	Other drugs
0.5	1	M	11	Microscopy	Neg	Other drugs
0.5	1	M	11	Microscopy	Neg	Other drugs
0.5	1	M	12	Microscopy	Neg	Other drugs
0.5	1	M	12	Microscopy	Neg	Other drugs
0.5	1	F	12	Microscopy	Neg	Other drugs
0.5	1	F	12	Microscopy	Neg	Other drugs
0.5	1	M	12	Microscopy	Neg	Other drugs
0.6	1	M	10	Microscopy	Neg	Other drugs
0.6	1	M	11	Microscopy	Neg	Other drugs
0.6	1	F	11	Microscopy	Neg	Other drugs
0.6	1	F	12	Microscopy	Neg	Other drugs
0.8	1	M	10	Microscopy	Neg	Other drugs
1	1	M	10	Microscopy	Neg	Other drugs
1	1	F	10	Microscopy	Neg	Other drugs
1	1	M	10	Microscopy	Neg	Other drugs
1	1	F	10	Microscopy	Neg	Other drugs
1	1	M	10	Microscopy	Neg	Other drugs
1	1	F	10	Microscopy	Neg	Other drugs
1	1	M	10	Microscopy	Neg	Other drugs
1	1	M	10	Microscopy	Neg	Other drugs
1	1	F	10	Microscopy	Neg	Other drugs
1	1	F	10	Microscopy	Neg	Other drugs
1	1	F	10	Microscopy	Neg	Other drugs
1	1	M	10	Microscopy	Neg	Other drugs
1	1	F	10	Microscopy	Neg	Other drugs
1	1	M	10	Microscopy	Neg	Other drugs
1	1	M	10	Microscopy	Neg	Other drugs
1	1	F	10	Microscopy	Neg	Other drugs
1	1	F	10	Microscopy	Neg	Other drugs
1	1	M	10	Microscopy	Neg	Other drugs
1	1	M	10	Microscopy	Neg	Other drugs
1	1	F	10	Microscopy	Neg	Other drugs
1	1	F	11	Clinical	Neg	Other drugs
1	1	M	11	Microscopy	Neg	Other drugs
1	1	M	11	Microscopy	Neg	Other drugs
1	1	F	11	Microscopy	Neg	Other drugs
1	1	M	11	Microscopy	Neg	Other drugs
1	1	M	11	Microscopy	Neg	Other drugs
1	1	M	11	Microscopy	Neg	Other drugs
1	1	F	11	Microscopy	Neg	Other drugs
1	1	F	11	Microscopy	Neg	Other drugs
1	1	F	11	Microscopy	Neg	Other drugs
1	1	F	11	Microscopy	Neg	Other drugs
1	1	F	11	Microscopy	Neg	Other drugs
1	1	F	11	Microscopy	Neg	Other drugs
1	1	F	11	Microscopy	Neg	Other drugs
1	1	F	11	Microscopy	Neg	Other drugs
1	1	F	11	Microscopy	Neg	Other drugs
1	1	F	11	Microscopy	Neg	Other drugs
1	1	M	11	Microscopy	Neg	Other drugs
1	1	F	11	Microscopy	Neg	Other drugs
1	1	F	11	Microscopy	Neg	Other drugs
1	1	M	11	Microscopy	Neg	Other drugs
1	1	F	12	Clinical	Neg	Other drugs
1	1	M	12	Microscopy	Neg	Other drugs
1	1	F	12	Microscopy	Neg	Other drugs
1	1	M	12	Microscopy	Neg	Other drugs
1	1	M	12	Microscopy	Neg	Other drugs
1	1	M	12	Microscopy	Neg	Other drugs
1	1	F	12	Microscopy	Neg	Other drugs
1	1	F	12	Microscopy	Neg	Other drugs
1	1	F	12	Microscopy	Neg	Other drugs
1	1	M	12	Microscopy	Neg	Other drugs
1	1	F	12	Microscopy	Neg	Other drugs
1	1	M	12	Microscopy	Neg	Other drugs
1	1	M	12	Microscopy	Neg	Other drugs
1	1	M	12	Microscopy	Neg	Other drugs
1	1	M	12	Microscopy	Neg	Other drugs
1	1	F	12	Microscopy	Neg	Other drugs
1.2	1	F	10	Microscopy	Neg	Other drugs
1.2	1	F	10	Microscopy	Neg	Other drugs
1.2	1	M	11	RDT	Neg	Other drugs
1.5	1	F	10	Clinical	Neg	Other drugs
1.5	1	F	10	Microscopy	Neg	Other drugs
1.5	1	M	10	Microscopy	Neg	Other drugs
1.5	1	M	10	Microscopy	Neg	Other drugs
1.5	1	F	10	Microscopy	Neg	Other drugs
1.5	1	M	10	Microscopy	Neg	Other drugs
1.5	1	F	10	Microscopy	Neg	Other drugs
1.5	1	M	10	Microscopy	Neg	Other drugs
1.5	1	F	10	Microscopy	Neg	Other drugs
1.5	1	F	10	Microscopy	Neg	Other drugs
1.5	1	M	10	Microscopy	Neg	Other drugs
1.5	1	F	11	Microscopy	Neg	Other drugs
1.5	1	F	11	Microscopy	Neg	Other drugs
1.5	1	F	11	Microscopy	Neg	Other drugs
1.5	1	F	11	Microscopy	Neg	Other drugs
1.5	1	F	11	Microscopy	Neg	Other drugs
1.5	1	M	11	Microscopy	Neg	Other drugs
1.5	1	M	11	Microscopy	Neg	Other drugs
1.5	1	M	11	Microscopy	Neg	Other drugs
1.5	1	M	11	Microscopy	Neg	Other drugs
1.5	1	F	11	Microscopy	Neg	Other drugs
1.5	1	M	12	Microscopy	Neg	Other drugs
1.5	1	M	12	Microscopy	Neg	Other drugs
1.5	1	M	12	Microscopy	Neg	Other drugs
1.5	1	M	12	Microscopy	Neg	Other drugs
1.6	1	M	11	Microscopy	Neg	Other drugs
1.8	1	M	12	Microscopy	Neg	Other drugs
1.9	1	M	11	Microscopy	Neg	Other drugs
2	1	F	10	Microscopy	Neg	Other drugs
2	1	F	10	Microscopy	Neg	Other drugs
2	1	F	10	Microscopy	Neg	Other drugs
2	1	F	10	Microscopy	Neg	Other drugs
2	1	F	10	Microscopy	Neg	Other drugs
2	1	M	10	Microscopy	Neg	Other drugs
2	1	F	10	Microscopy	Neg	Other drugs
2	1	M	10	Microscopy	Neg	Other drugs
2	1	F	10	Microscopy	Neg	Other drugs
2	1	M	10	RDT	Neg	Other drugs
2	1	M	11	Clinical	Neg	Other drugs
2	1	F	11	Microscopy	Neg	Other drugs
2	1	F	11	Microscopy	Neg	Other drugs
2	1	F	11	Microscopy	Neg	Other drugs
2	1	M	11	Microscopy	Neg	Other drugs
2	1	M	11	Microscopy	Neg	Other drugs
2	1	F	11	Microscopy	Neg	Other drugs
2	1	M	11	Microscopy	Neg	Other drugs
2	1	M	11	Microscopy	Neg	Other drugs
2	1	F	11	Microscopy	Neg	Other drugs
2	1	M	11	Microscopy	Neg	Other drugs
2	1	F	11	Microscopy	Neg	Other drugs
2	1	M	11	Microscopy	Neg	Other drugs
2	1	F	11	Microscopy	Neg	Other drugs
2	1	M	11	Microscopy	Neg	Other drugs
2	1	M	12	Microscopy	Neg	Other drugs
2	1	M	12	Microscopy	Neg	Other drugs
2	1	M	12	Microscopy	Neg	Other drugs
2	1	F	12	Microscopy	Neg	Other drugs
2	1	M	12	Microscopy	Neg	Other drugs
2	1	M	12	Microscopy	Neg	Other drugs
2	1	F	12	RDT	Neg	Other drugs
2.1	1	M	10	Microscopy	Neg	Other drugs
2.5	1	F	10	Microscopy	Neg	Other drugs
2.5	1	F	10	Microscopy	Neg	Other drugs
2.5	1	F	10	Microscopy	Neg	Other drugs
2.5	1	M	10	Microscopy	Neg	Other drugs
2.5	1	M	10	Microscopy	Neg	Other drugs
2.5	1	M	11	Microscopy	Neg	Other drugs
2.5	1	M	11	Microscopy	Neg	Other drugs
2.5	1	M	11	Microscopy	Neg	Other drugs
2.5	1	M	12	Microscopy	Neg	Other drugs
3	1	F	10	Clinical	Neg	Other drugs
3	1	F	10	Clinical	Neg	Other drugs
3	1	M	10	Microscopy	Neg	Other drugs
3	1	F	10	Microscopy	Neg	Other drugs
3	1	M	10	Microscopy	Neg	Other drugs
3	1	F	10	Microscopy	Neg	Other drugs
3	1	M	10	Microscopy	Neg	Other drugs
3	1	F	10	Microscopy	Neg	Other drugs
3	1	M	10	Microscopy	Neg	Other drugs
3	1	F	10	Microscopy	Neg	Other drugs
3	1	F	10	RDT	Neg	Other drugs
3	1	M	11	Clinical	Neg	Other drugs
3	1	F	11	Clinical	Neg	Other drugs
3	1	M	11	Microscopy	Neg	Other drugs
3	1	F	11	Microscopy	Neg	Other drugs
3	1	M	11	Microscopy	Neg	Other drugs
3	1	F	11	Microscopy	Neg	Other drugs
3	1	F	11	Microscopy	Neg	Other drugs
3	1	M	11	Microscopy	Neg	Other drugs
3	1	F	11	Microscopy	Neg	Other drugs
3	1	F	11	Microscopy	Neg	Other drugs
3	1	M	11	Microscopy	Neg	Other drugs
3	1	M	11	Microscopy	Neg	Other drugs
3	1	F	11	Microscopy	Neg	Other drugs
3	1	M	11	Microscopy	Neg	Other drugs
3	1	F	11	Microscopy	Neg	Other drugs
3	1	M	11	Microscopy	Neg	Other drugs
3	1	M	11	Microscopy	Neg	Other drugs
3	1	M	11	Microscopy	Neg	Other drugs
3	1	F	11	Microscopy	Neg	Other drugs
3	1	M	11	Microscopy	Neg	Other drugs
3	1	M	11	Microscopy	Neg	Other drugs
3	1	M	11	Microscopy	Neg	Other drugs
3	1	M	11	Microscopy	Neg	Other drugs
3	1	M	11	Microscopy	Neg	Other drugs
3	1	M	11	RDT	Neg	Other drugs
3	1	F	12	Microscopy	Neg	Other drugs
3	1	F	12	Microscopy	Neg	Other drugs
3	1	F	12	Microscopy	Neg	Other drugs
3	1	F	12	Microscopy	Neg	Other drugs
3.5	1	F	10	Microscopy	Neg	Other drugs
3.5	1	M	10	Microscopy	Neg	Other drugs
3.5	1	M	10	Microscopy	Neg	Other drugs
3.5	1	F	11	Microscopy	Neg	Other drugs
3.5	1	M	11	Microscopy	Neg	Other drugs
4	1	M	10	Microscopy	Neg	Other drugs
4	1	M	10	Microscopy	Neg	Other drugs
4	1	F	10	Microscopy	Neg	Other drugs
4	1	F	10	Microscopy	Neg	Other drugs
4	1	F	10	Microscopy	Neg	Other drugs
4	1	F	11	Clinical	Neg	Other drugs
4	1	F	11	Clinical	Neg	Other drugs
4	1	F	11	Microscopy	Neg	Other drugs
4	1	F	11	Microscopy	Neg	Other drugs
4	1	F	11	Microscopy	Neg	Other drugs
4	1	M	11	Microscopy	Neg	Other drugs
4	1	M	11	Microscopy	Neg	Other drugs
4	1	F	11	Microscopy	Neg	Other drugs
4	1	F	11	Microscopy	Neg	Other drugs
4	1	F	11	Microscopy	Neg	Other drugs
4	1	F	11	Microscopy	Neg	Other drugs
4	1	F	11	RDT	Neg	Other drugs
4	1	F	12	Clinical	Neg	Other drugs
4	1	F	12	Microscopy	Neg	Other drugs
4	1	M	12	Microscopy	Neg	Other drugs
4	1	F	12	Microscopy	Neg	Other drugs
4	1	M	12	Microscopy	Neg	Other drugs
4	1	M	12	Microscopy	Neg	Other drugs
4.5	1	F	11	Microscopy	Neg	Other drugs
4.5	1	F	11	Microscopy	Neg	Other drugs
4.5	1	M	11	Microscopy	Neg	Other drugs
4.5	1	M	11	Microscopy	Neg	Other drugs
0.5	1	M	10	Microscopy	Pos	AL,PCM
0.5	1	F	11	Microscopy	Pos	AL,PCM
0.5	1	F	11	Microscopy	Pos	AL,PCM
0.5	1	F	11	Microscopy	Pos	AL,PCM,Amoxyl
0.5	1	M	12	Microscopy	Pos	AL,PCM
0.9	1	M	12	Clinical	Pos	AL, PCM
1	1	F	10	Clinical	Pos	AL,PCM,Amoxyl
1	1	M	10	Microscopy	Pos	AL,PCM
1	1	M	10	Microscopy	Pos	AL,PCM
1	1	M	10	Microscopy	Pos	AL,PCM
1	1	M	10	Microscopy	Pos	AL,PCM
1	1	M	10	Microscopy	Pos	AL,PCM
1	1	M	11	Microscopy	Pos	AL,PCM
1	1	F	11	Microscopy	Pos	AL,PCM
1	1	F	11	Microscopy	Pos	AL,PCM
1	1	M	11	Microscopy	Pos	AL,PCM
1	1	M	11	Microscopy	Pos	AL,PCM
1	1	F	11	Microscopy	Pos	AL,PCM,PIRITON
1	1	M	12	Clinical	Pos	AL,PCM
1	1	F	12	Microscopy	Pos	AL,PCM
1	1	M	12	Microscopy	Pos	AL,PCM
1	1	M	12	Microscopy	Pos	AL,PCM,Amoxyl
1	1	F	12	Microscopy	Pos	AL,PCM,Flagyl,ABZ
1.5	1	M	11	Clinical	Pos	AL,PCM,Amoxyl
1.5	1	F	11	Microscopy	Pos	AL,PCM
1.6	1	M	11	Microscopy	Pos	AL,PCM,Amoxyl
2	1	F	10	Microscopy	Pos	AL,PCM
2	1	M	10	Microscopy	Pos	AL,PCM
2	1	M	10	Microscopy	Pos	AL,PCM
2	1	F	10	Microscopy	Pos	AL,PCM
2	1	F	10	Microscopy	Pos	AL,PCM,Amoxyl
2	1	F	10	RDT	Pos	AL,PCM
2	1	F	11	Clinical	Pos	AL,PCM
2	1	M	11	Microscopy	Pos	AL,PCM
2	1	M	11	Microscopy	Pos	AL,PCM
2	1	F	11	Microscopy	Pos	AL,PCM
2	1	F	11	Microscopy	Pos	AL,PCM
2	1	F	11	Microscopy	Pos	AL,PCM
2	1	M	11	Microscopy	Pos	AL,PCM,Amoxyl
2	1	F	11	Microscopy	Pos	AL,PCM,Amoxyl
2	1	M	12	Clinical	Pos	AL,PCM
2	1	M	12	Microscopy	Pos	AL,PCM
2.5	1	F	10	Clinical	Pos	AL,PCM,Amoxyl
2.5	1	F	11	RDT	Pos	AL,PCM
2.5	1	F	12	Clinical	Pos	AL,PCM
2.5	1	M	12	Microscopy	Pos	AL,PCM
3	1	F	10	Clinical	Pos	AL,PCM,Amoxyl
3	1	M	10	Microscopy	Pos	AL,PCM
3	1	M	10	Microscopy	Pos	AL,PCM
3	1	M	11	Clinical	Pos	AL,PCM,Amoxyl
3	1	M	11	Microscopy	Pos	AL,PCM
3	1	F	11	Microscopy	Pos	AL,PCM
3	1	F	11	Microscopy	Pos	AL,PCM
3	1	M	11	Microscopy	Pos	AL,PCM,Amoxyl
3	1	M	12	Clinical	Pos	AL,PCM
3	1	M	12	Microscopy	Pos	AL,PCM
3	1	F	12	Microscopy	Pos	AL,PCM
3	1	M	12	Microscopy	Pos	AL,PCM
3	1	F	12	Microscopy	Pos	AL,PCM
3.5	1	M	10	Microscopy	Pos	AL,PCM
3.5	1	M	12	Microscopy	Pos	AL,PCM
4	1	F	10	Clinical	Pos	AL,PCM,Amoxyl
4	1	M	10	Microscopy	Pos	AL,PCM
4	1	F	10	Microscopy	Pos	AL,PCM
4	1	M	10	Microscopy	Pos	AL,PCM
4	1	M	11	Clinical	Pos	AL,PCM
4	1	F	11	Clinical	Pos	AL,PCM
4	1	M	11	Microscopy	Pos	AL,PCM
4	1	M	11	Microscopy	Pos	AL,PCM
4	1	M	11	Microscopy	Pos	AL,PCM
4	1	M	11	Microscopy	Pos	AL,PCM,Amoxyl
4	1	F	11	Microscopy	Pos	Artesunate,PCM
4	1	F	12	Clinical	Pos	AL,PCM
4	1	F	12	Microscopy	Pos	AL,PCM,Amoxyl
4.5	1	M	12	Microscopy	Pos	AL,PCM
4.5	1	M	12	Microscopy	Pos	AL,PCM,Amoxyl
5	2	M	10	Clinical	Neg	Other drugs
5	2	M	10	Microscopy	Neg	Other drugs
5	2	F	10	Microscopy	Neg	Other drugs
5	2	M	10	Microscopy	Neg	Other drugs
5	2	M	10	Microscopy	Neg	Other drugs
5	2	F	10	RDT	Neg	Other drugs
5	2	M	11	Clinical	Neg	Other drugs
5	2	F	11	Microscopy	Neg	Other drugs
5	2	M	11	Microscopy	Neg	Other drugs
5	2	F	11	Microscopy	Neg	Other drugs
5	2	F	11	Microscopy	Neg	Other drugs
5	2	M	11	Microscopy	Neg	Other drugs
5	2	F	11	Microscopy	Neg	Other drugs
5	2	M	11	Microscopy	Neg	Other drugs
5	2	M	11	Microscopy	Neg	Other drugs
5	2	F	11	Microscopy	Neg	Other drugs
5	2	M	11	Microscopy	Neg	Other drugs
5	2	F	11	Microscopy	Neg	Other drugs
5	2	F	11	Microscopy	Neg	Other drugs
5	2	F	11	Microscopy	Neg	Other drugs
5	2	F	11	Microscopy	Neg	Other drugs
5	2	F	11	RDT	Neg	Other drugs
5	2	M	12	Clinical	Neg	Other drugs
5	2	M	12	Microscopy	Neg	Other drugs
5	2	F	12	Microscopy	Neg	Other drugs
5	2	F	12	Microscopy	Neg	Other drugs
5.5	2	F	10	Microscopy	Neg	Other drugs
6	2	M	10	Clinical	Neg	Other drugs
6	2	F	10	Microscopy	Neg	Other drugs
6	2	M	10	Microscopy	Neg	Other drugs
6	2	F	10	Microscopy	Neg	Other drugs
6	2	F	10	Microscopy	Neg	Other drugs
6	2	F	10	Microscopy	Neg	Other drugs
6	2	M	10	Microscopy	Neg	Other drugs
6	2	F	10	RDT	Neg	Other drugs
6	2	M	10	RDT	Neg	AL,PCM
6	2	F	11	Clinical	Neg	Other drugs
6	2	M	11	Clinical	Neg	Other drugs
6	2	M	11	Microscopy	Neg	Other drugs
6	2	F	11	Microscopy	Neg	Other drugs
6	2	M	11	Microscopy	Neg	Other drugs
6	2	M	11	Microscopy	Neg	Other drugs
6	2	F	11	Microscopy	Neg	Other drugs
6	2	F	11	Microscopy	Neg	Other drugs
6	2	F	11	Microscopy	Neg	Other drugs
6	2	M	11	Microscopy	Neg	Other drugs
6	2	M	11	RDT	Neg	Other drugs
6	2	M	12	Microscopy	Neg	Other drugs
6	2	M	12	Microscopy	Neg	Other drugs
6	2	F	12	Microscopy	Neg	Other drugs
6	2	F	12	Microscopy	Neg	Other drugs
7	2	F	10	Clinical	Neg	Other drugs
7	2	M	10	Microscopy	Neg	Other drugs
7	2	F	10	Microscopy	Neg	Other drugs
7	2	F	10	Microscopy	Neg	Other drugs
7	2	F	10	RDT	Neg	Other drugs
7	2	M	10	RDT	Neg	Other drugs
7	2	M	11	Clinical	Neg	Other drugs
7	2	F	11	Microscopy	Neg	Other drugs
7	2	F	11	Microscopy	Neg	Other drugs
7	2	M	11	Microscopy	Neg	Other drugs
7	2	F	11	Microscopy	Neg	Other drugs
7	2	F	11	Microscopy	Neg	Other drugs
7	2	M	11	Microscopy	Neg	Other drugs
7	2	F	11	Microscopy	Neg	Other drugs
7	2	M	11	Microscopy	Neg	Other drugs
7	2	F	11	RDT	Neg	Other drugs
7	2	F	11	RDT	Neg	Other drugs
7	2	M	12	Microscopy	Neg	Other drugs
7	2	M	12	Microscopy	Neg	Other drugs
8	2	F	10	Microscopy	Neg	Other drugs
8	2	M	10	Microscopy	Neg	Other drugs
8	2	M	10	Microscopy	Neg	Other drugs
8	2	F	10	RDT	Neg	Other drugs
8	2	M	11	Clinical	Neg	Other drugs
8	2	F	11	Microscopy	Neg	Other drugs
8	2	M	11	Microscopy	Neg	Other drugs
8	2	F	11	Microscopy	Neg	Other drugs
8	2	F	11	Microscopy	Neg	Other drugs
8	2	M	11	Microscopy	Neg	Other drugs
8	2	M	11	Microscopy	Neg	Other drugs
8	2	F	11	RDT	Neg	Other drugs
8	2	M	12	Microscopy	Neg	Other drugs
8	2	F	12	Microscopy	Neg	Other drugs
8	2	F	12	Microscopy	Neg	Other drugs
8	2	F	12	Microscopy	Neg	Other drugs
8	2	F	12	Microscopy	Neg	Other drugs
8	2	F	12	Microscopy	Neg	Other drugs
8	2	F	12	Microscopy	Neg	Other drugs
9	2	F	10	Microscopy	Neg	Other drugs
9	2	M	10	Microscopy	Neg	Other drugs
9	2	F	11	Microscopy	Neg	Other drugs
9	2	M	11	Microscopy	Neg	Other drugs
9	2	F	11	Microscopy	Neg	Other drugs
9	2	F	11	Microscopy	Neg	Other drugs
9	2	F	11	Microscopy	Neg	Other drugs
9	2	M	11	Microscopy	Neg	Other drugs
9	2	F	11	Microscopy	Neg	Other drugs
9	2	F	11	Microscopy	Neg	Other drugs
9	2	M	12	Microscopy	Neg	Other drugs
9	2	M	12	Microscopy	Neg	Other drugs
9	2	F	12	Microscopy	Neg	Other drugs
9	2	F	12	Microscopy	Neg	Other drugs
9	2	F	12	Microscopy	Neg	Other drugs
9	2	F	12	Microscopy	Neg	Other drugs
9	2	F	12	Microscopy	Neg	Other drugs
9	2	F	12	RDT	Neg	Other drugs
10	2	M	10	Microscopy	Neg	Other drugs
10	2	M	11	Microscopy	Neg	Other drugs
10	2	M	11	Microscopy	Neg	Other drugs
10	2	M	11	Microscopy	Neg	Other drugs
10	2	F	12	Microscopy	Neg	Other drugs
10	2	F	12	Microscopy	Neg	Other drugs
10	2	M	12	Microscopy	Neg	Other drugs
10	2	F	12	Microscopy	Neg	Other drugs
11	2	M	10	Clinical	Neg	Other drugs
11	2	M	10	Microscopy	Neg	Other drugs
11	2	F	10	Microscopy	Neg	Other drugs
11	2	F	11	Clinical	Neg	Other drugs
11	2	F	11	Microscopy	Neg	Other drugs
11	2	F	11	Microscopy	Neg	Other drugs
11	2	M	11	Microscopy	Neg	Other drugs
11	2	M	11	Microscopy	Neg	Other drugs
11	2	M	11	RDT	Neg	Other drugs
11	2	F	12	Microscopy	Neg	Other drugs
11	2	F	12	Microscopy	Neg	Other drugs
11	2	F	12	Microscopy	Neg	Other drugs
11	2	F	12	Microscopy	Neg	Other drugs
11	2	F	12	Microscopy	Neg	Other drugs
11	2	F	12	Microscopy	Neg	Other drugs
12	2	F	11	Clinical	Neg	Other drugs
12	2	F	11	Microscopy	Neg	Other drugs
12	2	F	11	Microscopy	Neg	Other drugs
12	2	M	11	Microscopy	Neg	Other drugs
12	2	M	11	Microscopy	Neg	Other drugs
12	2	F	12	Clinical	Neg	Other drugs
12	2	F	12	Clinical	Neg	Other drugs
12	2	F	12	Microscopy	Neg	Other drugs
12	2	F	12	Microscopy	Neg	Other drugs
12	2	M	12	Microscopy	Neg	Other drugs
12	2	M	12	Microscopy	Neg	Other drugs
12	2	M	12	Microscopy	Neg	Other drugs
12	2	F	12	Microscopy	Neg	Other drugs
13	2	M	10	Clinical	Neg	Other drugs
13	2	M	10	Clinical	Neg	Other drugs
13	2	M	10	Clinical	Neg	Other drugs
13	2	F	10	Microscopy	Neg	Other drugs
13	2	M	10	Microscopy	Neg	Other drugs
13	2	F	10	Microscopy	Neg	Other drugs
13	2	M	10	RDT	Neg	AL,PCM
13	2	F	11	Microscopy	Neg	Other drugs
13	2	F	11	Microscopy	Neg	Other drugs
13	2	F	11	Microscopy	Neg	Other drugs
13	2	F	11	Microscopy	Neg	Other drugs
13	2	M	11	Microscopy	Neg	Other drugs
13	2	F	11	Microscopy	Neg	Other drugs
13	2	M	12	Microscopy	Neg	Other drugs
13	2	F	12	Microscopy	Neg	Other drugs
13	2	F	12	Microscopy	Neg	Other drugs
14	2	M	10	RDT	Neg	Other drugs
14	2	F	11	Microscopy	Neg	Other drugs
14	2	F	11	Microscopy	Neg	Other drugs
14	2	M	11	Microscopy	Neg	Other drugs
14	2	F	12	Clinical	Neg	Other drugs
14	2	M	12	Microscopy	Neg	Other drugs
14	2	M	12	Microscopy	Neg	Other drugs
14	2	F	12	Microscopy	Neg	Other drugs
14	2	M	12	Microscopy	Neg	Other drugs
14	2	M	12	Microscopy	Neg	Other drugs
14	2	F	12	Microscopy	Neg	Other drugs
5	2	M	10	Microscopy	Pos	AL,PCM
5	2	M	11	Clinical	Pos	AL,PCM
5	2	M	11	Clinical	Pos	AL,PCM
5.4	2	M	11	Clinical	Pos	AL,PCM,Amoxyl
6	2	M	10	Clinical	Pos	AL,PCM,Amoxyl
6	2	F	10	Microscopy	Pos	AL,PCM
6	2	F	11	Clinical	Pos	AL,PCM,Amoxyl
6	2	M	11	Microscopy	Pos	AL,PCM
6.5	2	M	10	Clinical	Pos	AL,PCM,Amoxyl
7	2	M	10	Clinical	Pos	AL,PCM,Amoxyl
7	2	F	10	Microscopy	Pos	AL,PCM
7	2	M	11	Clinical	Pos	A,PCM
7	2	F	11	Clinical	Pos	AL,PCM
7	2	M	11	Clinical	Pos	AL,PCM,Amoxyl
7	2	M	11	Clinical	Pos	AL,PCM,Amoxyl
7	2	F	11	Microscopy	Pos	AL,PCM
7	2	M	12	Microscopy	Pos	AL,PCM
7	2	M	12	Microscopy	Pos	AL,PCM
7	2	F	12	Microscopy	Pos	AL,PCM
8	2	M	10	Microscopy	Pos	AL,PCM
8	2	F	10	Microscopy	Pos	AL,PCM
8	2	F	10	Microscopy	Pos	AL,PCM
8	2	M	10	RDT	Pos	AL,PCM
8	2	M	11	Microscopy	Pos	AL,PCM
8	2	F	11	Microscopy	Pos	AL,PCM
8	2	F	11	Microscopy	Pos	AL,PCM,Albz
8	2	M	12	Microscopy	Pos	AL,PCM
9	2	M	11	Clinical	Pos	AL,PCM
9	2	F	11	Microscopy	Pos	AL,PCM
9	2	F	11	Microscopy	Pos	AL,PCM,
9	2	F	11	Microscopy	Pos	AL,PCM,Albz
9	2	F	12	Clinical	Pos	AL,PCM
9	2	F	12	Clinical	Pos	AL,PCM,Amoxyl
10	2	F	10	Clinical	Pos	AL,PCM
10	2	F	10	Clinical	Pos	AL,PCM
10	2	F	10	Clinical	Pos	AL,PCM,Amoxyl
10	2	F	11	Microscopy	Pos	AL,PCM
10	2	F	11	Microscopy	Pos	AL,PCM
10	2	F	11	Microscopy	Pos	AL,PCM
10	2	F	11	Microscopy	Pos	AL,PCM,Cetrizine
10	2	M	11	RDT	Pos	AL,PCM
10	2	F	12	Microscopy	Pos	AL,PCM
10	2	F	12	Microscopy	Pos	AL,PCM
11	2	M	11	Clinical	Pos	AL,PCM,Amoxyl
11	2	F	11	Microscopy	Pos	AL,PCM
11	2	M	11	Microscopy	Pos	AL,PCM
11	2	F	11	Microscopy	Pos	AL,PCM
11	2	F	11	Microscopy	Pos	AL,PCM
11	2	F	11	Microscopy	Pos	AL,PCM,Cetrizine
12	2	F	11	Microscopy	Pos	AL,PCM
12	2	M	12	Microscopy	Pos	AL,PCM
12	2	M	12	Microscopy	Pos	AL,PCM
12	2	M	12	Microscopy	Pos	Artesunate,PCM
13	2	F	10	Microscopy	Pos	AL,PCM
13	2	M	11	Microscopy	Pos	AL,PCM
13	2	F	11	Microscopy	Pos	AL,PCM
13	2	F	11	Microscopy	Pos	AL,PCM
13	2	M	11	RDT	Pos	AL,PCM
13	2	F	12	Microscopy	Pos	AL,PCM
13	2	F	12	Microscopy	Pos	AL,PCM
14	2	F	10	Microscopy	Pos	AL,PCM
14	2	F	10	Microscopy	Pos	AL,PCM
14	2	M	10	Microscopy	Pos	AL,PCM
14	2	M	11	Microscopy	Pos	AL,PCM
14	2	F	12	Clinical	Pos	AL,PCM
15	3	M	10	Microscopy	Neg	Other drugs
15	3	F	10	Microscopy	Neg	Other drugs
15	3	F	10	Microscopy	Neg	Other drugs
15	3	M	11	Clinical	Neg	Other drugs
15	3	M	11	Microscopy	Neg	Other drugs
15	3	F	11	Microscopy	Neg	Other drugs
15	3	F	11	Microscopy	Neg	Other drugs
15	3	F	11	Microscopy	Neg	Other drugs
15	3	F	11	Microscopy	Neg	Other drugs
15	3	F	11	Microscopy	Neg	Other drugs
15	3	M	11	Microscopy	Neg	Other drugs
15	3	F	11	Microscopy	Neg	Other drugs
15	3	F	11	Microscopy	Neg	Other drugs
15	3	M	12	Clinical	Neg	Other drugs
15	3	M	12	Clinical	Neg	Other drugs
15	3	F	12	Microscopy	Neg	Other drugs
15	3	M	12	Microscopy	Neg	Other drugs
15	3	M	12	Microscopy	Neg	Other drugs
15	3	F	12	Microscopy	Neg	Other drugs
15	3	F	12	Microscopy	Neg	Other drugs
15	3	F	12	Microscopy	Neg	Other drugs
16	3	F	10	Microscopy	Neg	Other drugs
16	3	F	10	Microscopy	Neg	Other drugs
16	3	F	10	Microscopy	Neg	Other drugs
16	3	F	10	Microscopy	Neg	Other drugs
16	3	M	11	Clinical	Neg	Other drugs
16	3	F	11	Clinical	Neg	Other drugs
16	3	M	11	Clinical	Neg	Other drugs
16	3	F	11	Microscopy	Neg	Other drugs
16	3	M	11	Microscopy	Neg	Other drugs
16	3	F	11	Microscopy	Neg	Other drugs
16	3	F	11	Microscopy	Neg	Other drugs
16	3	F	12	Clinical	Neg	Other drugs
16	3	F	12	Clinical	Neg	Other drugs
16	3	F	12	Clinical	Neg	Other drugs
16	3	M	12	Microscopy	Neg	Other drugs
16	3	F	12	Microscopy	Neg	Other drugs
16	3	M	12	Microscopy	Neg	Other drugs
16	3	F	12	Microscopy	Neg	Other drugs
16	3	M	12	Microscopy	Neg	Other drugs
17	3	F	10	Microscopy	Neg	Other drugs
17	3	F	10	Microscopy	Neg	Other drugs
17	3	M	10	Microscopy	Neg	Other drugs
17	3	M	10	Microscopy	Neg	Other drugs
17	3	F	10	Microscopy	Neg	Other drugs
17	3	M	10	Microscopy	Neg	Other drugs
17	3	F	10	Microscopy	Neg	Other drugs
17	3	M	10	Microscopy	Neg	Other drugs
17	3	M	10	Microscopy	Neg	Other drugs
17	3	M	10	Microscopy	Neg	Other drugs
17	3	F	10	Microscopy	Neg	Other drugs
17	3	M	10	Microscopy	Neg	Other drugs
17	3	F	11	Clinical	Neg	Other drugs
17	3	F	11	Clinical	Neg	Other drugs
17	3	F	11	Clinical	Neg	Other drugs
17	3	F	11	Clinical	Neg	Other drugs
17	3	M	11	Clinical	Neg	Other drugs
17	3	M	11	Clinical	Neg	Other drugs
17	3	F	11	Clinical	Neg	Other drugs
17	3	F	11	Microscopy	Neg	Other drugs
17	3	F	11	Microscopy	Neg	Other drugs
17	3	F	11	Microscopy	Neg	Other drugs
17	3	F	11	Microscopy	Neg	Other drugs
17	3	F	11	Microscopy	Neg	Other drugs
17	3	F	11	Microscopy	Neg	Other drugs
17	3	F	11	Microscopy	Neg	Other drugs
17	3	M	11	Microscopy	Neg	Other drugs
17	3	F	12	Clinical	Neg	Other drugs
17	3	F	12	Clinical	Neg	Other drugs
17	3	F	12	Clinical	Neg	Other drugs
17	3	F	12	Microscopy	Neg	Other drugs
17	3	F	12	Microscopy	Neg	Other drugs
17	3	F	12	Microscopy	Neg	Other drugs
17	3	F	12	Microscopy	Neg	Other drugs
17	3	M	12	Microscopy	Neg	Other drugs
17	3	F	12	Microscopy	Neg	Other drugs
17	3	F	12	Microscopy	Neg	Other drugs
18	3	M	10	Clinical	Neg	Other drugs
18	3	M	10	Clinical	Neg	Other drugs
18	3	F	10	Microscopy	Neg	Other drugs
18	3	F	10	Microscopy	Neg	Other drugs
18	3	F	10	Microscopy	Neg	Other drugs
18	3	F	10	Microscopy	Neg	Other drugs
18	3	M	10	Microscopy	Neg	Other drugs
18	3	M	11	Clinical	Neg	Other drugs
18	3	M	11	Clinical	Neg	Other drugs
18	3	F	11	Clinical	Neg	Other drugs
18	3	F	11	Clinical	Neg	Other drugs
18	3	F	11	Clinical	Neg	Other drugs
18	3	F	11	Clinical	Neg	Other drugs
18	3	F	11	Microscopy	Neg	Other drugs
18	3	F	11	Microscopy	Neg	Other drugs
18	3	F	11	Microscopy	Neg	Other drugs
18	3	F	11	Microscopy	Neg	Other drugs
18	3	F	11	Microscopy	Neg	Other drugs
18	3	M	11	Microscopy	Neg	Other drugs
18	3	F	11	Microscopy	Neg	Other drugs
18	3	F	11	Microscopy	Neg	Other drugs
18	3	F	11	Microscopy	Neg	Other drugs
18	3	M	11	Microscopy	Neg	Other drugs
18	3	F	11	Microscopy	Neg	Other drugs
18	3	F	12	Clinical	Neg	Other drugs
18	3	F	12	Microscopy	Neg	Other drugs
18	3	F	12	Microscopy	Neg	Other drugs
18	3	M	12	Microscopy	Neg	Other drugs
18	3	F	12	Microscopy	Neg	Other drugs
18	3	F	12	Microscopy	Neg	Other drugs
18	3	F	12	Microscopy	Neg	Other drugs
18	3	M	12	Microscopy	Neg	Other drugs
18	3	F	12	Microscopy	Neg	Other drugs
19	3	M	10	Clinical	Neg	Other drugs
19	3	M	10	Clinical	Neg	Other drugs
19	3	F	10	Microscopy	Neg	Other drugs
19	3	M	10	Microscopy	Neg	Other drugs
19	3	F	10	Microscopy	Neg	Other drugs
19	3	F	10	Microscopy	Neg	Other drugs
19	3	F	10	Microscopy	Neg	Other drugs
19	3	F	10	Microscopy	Neg	Other drugs
19	3	M	11	Clinical	Neg	Other drugs
19	3	F	11	Clinical	Neg	Other drugs
19	3	M	11	Clinical	Neg	Other drugs
19	3	F	11	Clinical	Neg	Other drugs
19	3	M	11	Microscopy	Neg	Other drugs
19	3	F	11	Microscopy	Neg	Other drugs
19	3	F	11	Microscopy	Neg	Other drugs
19	3	F	11	Microscopy	Neg	Other drugs
19	3	F	11	Microscopy	Neg	Other drugs
19	3	M	11	Microscopy	Neg	Other drugs
19	3	M	11	Microscopy	Neg	Other drugs
19	3	F	11	Microscopy	Neg	Other drugs
19	3	F	11	Microscopy	Neg	Other drugs
19	3	F	11	Microscopy	Neg	Other drugs
19	3	M	11	Microscopy	Neg	Other drugs
19	3	F	12	Clinical	Neg	Other drugs
19	3	F	12	Microscopy	Neg	Other drugs
19	3	M	12	Microscopy	Neg	Other drugs
19	3	F	12	Microscopy	Neg	Other drugs
19	3	M	12	Microscopy	Neg	Other drugs
19	3	F	12	Microscopy	Neg	Other drugs
19	3	F	12	Microscopy	Neg	Other drugs
19	3	M	12	RDT	Neg	Other drugs
19	3	F	12	RDT	Neg	Other drugs
20	3	F	10	Clinical	Neg	Other drugs
20	3	F	10	Clinical	Neg	Other drugs
20	3	F	10	Microscopy	Neg	Other drugs
20	3	M	10	Microscopy	Neg	Other drugs
20	3	F	10	RDT	Neg	Other drugs
20	3	F	11	Clinical	Neg	Other drugs
20	3	F	11	Clinical	Neg	Other drugs
20	3	F	11	Clinical	Neg	Other drugs
20	3	F	11	Clinical	Neg	Other drugs
20	3	F	11	Microscopy	Neg	Other drugs
20	3	F	11	Microscopy	Neg	Other drugs
20	3	F	11	Microscopy	Neg	Other drugs
20	3	F	11	Microscopy	Neg	Other drugs
20	3	F	11	Microscopy	Neg	Other drugs
20	3	F	11	Microscopy	Neg	Other drugs
20	3	F	11	Microscopy	Neg	Other drugs
20	3	F	11	Microscopy	Neg	Other drugs
20	3	F	11	Microscopy	Neg	Other drugs
20	3	F	11	Microscopy	Neg	Other drugs
20	3	F	11	Microscopy	Neg	Other drugs
20	3	M	11	Microscopy	Neg	Other drugs
20	3	M	11	RDT	Neg	Other drugs
20	3	F	12	Clinical	Neg	Other drugs
20	3	F	12	Microscopy	Neg	Other drugs
20	3	F	12	Microscopy	Neg	Other drugs
20	3	F	12	Microscopy	Neg	Other drugs
20	3	F	12	Microscopy	Neg	Other drugs
20	3	F	12	Microscopy	Neg	Other drugs
20	3	F	12	Microscopy	Neg	Other drugs
21	3	F	10	Clinical	Neg	Other drugs
21	3	F	10	Clinical	Neg	Other drugs
21	3	F	10	Clinical	Neg	Other drugs
21	3	F	10	Microscopy	Neg	Other drugs
21	3	M	11	Clinical	Neg	Other drugs
21	3	F	11	Clinical	Neg	Other drugs
21	3	M	11	Clinical	Neg	Other drugs
21	3	F	11	Clinical	Neg	Other drugs
21	3	F	11	Microscopy	Neg	Other drugs
21	3	F	11	Microscopy	Neg	Other drugs
21	3	F	11	Microscopy	Neg	Other drugs
21	3	F	11	Microscopy	Neg	Other drugs
21	3	F	11	Microscopy	Neg	Other drugs
21	3	F	11	Microscopy	Neg	Other drugs
21	3	F	11	Microscopy	Neg	Other drugs
21	3	M	12	Clinical	Neg	Other drugs
21	3	F	12	Microscopy	Neg	Other drugs
21	3	F	12	Microscopy	Neg	Other drugs
21	3	M	12	Microscopy	Neg	Other drugs
21	3	F	12	Microscopy	Neg	Other drugs
22	3	F	10	Clinical	Neg	Other drugs
22	3	F	10	Microscopy	Neg	Other drugs
22	3	F	10	Microscopy	Neg	Other drugs
22	3	F	10	Microscopy	Neg	Other drugs
22	3	F	10	RDT	Neg	Other drugs
22	3	F	11	Clinical	Neg	Other drugs
22	3	M	11	Clinical	Neg	Other drugs
22	3	F	11	Clinical	Neg	Other drugs
22	3	F	11	Microscopy	Neg	Other drugs
22	3	F	11	Microscopy	Neg	Other drugs
22	3	M	11	Microscopy	Neg	Other drugs
22	3	M	12	Clinical	Neg	Other drugs
22	3	M	12	Clinical	Neg	Other drugs
22	3	F	12	Clinical	Neg	Other drugs
22	3	F	12	Clinical	Neg	Other drugs
22	3	F	12	Microscopy	Neg	Other drugs
22	3	M	12	Microscopy	Neg	Other drugs
22	3	F	12	Microscopy	Neg	Other drugs
22	3	F	12	Microscopy	Neg	Other drugs
22	3	F	12	Microscopy	Neg	Other drugs
22	3	M	12	Microscopy	Neg	Other drugs
22	3	F	12	Microscopy	Neg	Other drugs
23	3	F	10	Clinical	Neg	Other drugs
23	3	M	10	Clinical	Neg	Other drugs
23	3	F	10	Clinical	Neg	Other drugs
23	3	F	10	Microscopy	Neg	Other drugs
23	3	F	10	Microscopy	Neg	Other drugs
23	3	M	10	Microscopy	Neg	Other drugs
23	3	F	10	Microscopy	Neg	Other drugs
23	3	M	10	Microscopy	Neg	Other drugs
23	3	F	10	Microscopy	Neg	Other drugs
23	3	F	10	Microscopy	Neg	Other drugs
23	3	F	10	RDT	Neg	Other drugs
23	3	M	11	Clinical	Neg	Other drugs
23	3	M	11	Clinical	Neg	Other drugs
23	3	F	11	Microscopy	Neg	Other drugs
23	3	F	11	Microscopy	Neg	Other drugs
23	3	M	11	Microscopy	Neg	Other drugs
23	3	F	11	Microscopy	Neg	Other drugs
23	3	F	11	Microscopy	Neg	Other drugs
23	3	F	11	Microscopy	Neg	Other drugs
23	3	F	11	Microscopy	Neg	Other drugs
23	3	F	12	Clinical	Neg	Other drugs
23	3	F	12	Clinical	Neg	Other drugs
23	3	F	12	Microscopy	Neg	Other drugs
23	3	M	12	Microscopy	Neg	Other drugs
23	3	F	12	Microscopy	Neg	Other drugs
23	3	M	12	Microscopy	Neg	Other drugs
23	3	F	12	Microscopy	Neg	Other drugs
24	3	M	10	Microscopy	Neg	Other drugs
24	3	F	10	Microscopy	Neg	Other drugs
24	3	F	10	Microscopy	Neg	Other drugs
24	3	F	10	RDT	Neg	Other drugs
24	3	F	10	RDT	Neg	Other drugs
24	3	F	11	Clinical	Neg	Other drugs
24	3	F	11	Microscopy	Neg	Other drugs
24	3	F	11	Microscopy	Neg	Other drugs
24	3	F	11	Microscopy	Neg	Other drugs
24	3	F	11	Microscopy	Neg	Other drugs
24	3	F	12	Clinical	Neg	Other drugs
24	3	F	12	Microscopy	Neg	Other drugs
24	3	F	12	Microscopy	Neg	Other drugs
24	3	F	12	Microscopy	Neg	Other drugs
25	3	F	10	Clinical	Neg	Other drugs
25	3	F	10	Microscopy	Neg	Other drugs
25	3	F	10	Microscopy	Neg	Other drugs
25	3	F	10	Microscopy	Neg	Other drugs
25	3	M	10	Microscopy	Neg	Other drugs
25	3	F	10	Microscopy	Neg	Other drugs
25	3	F	10	Microscopy	Neg	Other drugs
25	3	F	10	RDT	Neg	Other drugs
25	3	F	10	RDT	Neg	Other drugs
25	3	F	10	RDT	Neg	Other drugs
25	3	F	11	Clinical	Neg	Other drugs
25	3	F	11	Clinical	Neg	Other drugs
25	3	F	11	Microscopy	Neg	Other drugs
25	3	M	11	Microscopy	Neg	Other drugs
25	3	F	11	Microscopy	Neg	Other drugs
25	3	F	11	Microscopy	Neg	Other drugs
25	3	F	11	Microscopy	Neg	Other drugs
25	3	F	11	Microscopy	Neg	Other drugs
25	3	F	11	Microscopy	Neg	Other drugs
25	3	F	11	Microscopy	Neg	Other drugs
25	3	M	11	Microscopy	Neg	Other drugs
25	3	F	12	Microscopy	Neg	Other drugs
25	3	M	12	Microscopy	Neg	Other drugs
25	3	F	12	Microscopy	Neg	Other drugs
26	3	F	10	Microscopy	Neg	Other drugs
26	3	F	10	Microscopy	Neg	Other drugs
26	3	F	11	Clinical	Neg	Other drugs
26	3	F	11	Clinical	Neg	Other drugs
26	3	F	11	Microscopy	Neg	Other drugs
26	3	F	11	Microscopy	Neg	Other drugs
26	3	F	11	Microscopy	Neg	Other drugs
26	3	M	11	Microscopy	Neg	Other drugs
26	3	M	11	Microscopy	Neg	Other drugs
26	3	F	11	Microscopy	Neg	Other drugs
26	3	F	11	Microscopy	Neg	Other drugs
26	3	F	11	Microscopy	Neg	Other drugs
26	3	F	11	Microscopy	Neg	Other drugs
26	3	M	12	Clinical	Neg	Other drugs
26	3	F	12	Microscopy	Neg	Other drugs
26	3	F	12	Microscopy	Neg	Other drugs
26	3	F	12	Microscopy	Neg	Other drugs
26	3	F	12	Microscopy	Neg	Other drugs
26	3	F	12	Microscopy	Neg	Other drugs
26	3	F	12	Microscopy	Neg	Other drugs
26	3	M	12	Microscopy	Neg	Other drugs
27	3	F	10	Microscopy	Neg	Other drugs
27	3	F	11	Clinical	Neg	Other drugs
27	3	F	11	Microscopy	Neg	Other drugs
27	3	F	11	Microscopy	Neg	Other drugs
27	3	F	11	Microscopy	Neg	Other drugs
27	3	F	11	Microscopy	Neg	Other drugs
27	3	F	11	Microscopy	Neg	Other drugs
27	3	F	11	Microscopy	Neg	Other drugs
27	3	M	11	Microscopy	Neg	Other drugs
27	3	F	11	Microscopy	Neg	Other drugs
27	3	F	12	Microscopy	Neg	Other drugs
27	3	M	12	Microscopy	Neg	Other drugs
27	3	F	12	Microscopy	Neg	Other drugs
27	3	F	12	Microscopy	Neg	Other drugs
27	3	M	12	Microscopy	Neg	Other drugs
28	3	F	10	Clinical	Neg	Other drugs
28	3	M	10	Clinical	Neg	Other drugs
28	3	F	10	Microscopy	Neg	Other drugs
28	3	M	10	Microscopy	Neg	Other drugs
28	3	F	10	Microscopy	Neg	Other drugs
28	3	F	10	Microscopy	Neg	Other drugs
28	3	M	10	Microscopy	Neg	Other drugs
28	3	F	11	Clinical	Neg	Other drugs
28	3	F	11	Clinical	Neg	Other drugs
28	3	F	11	Microscopy	Neg	Other drugs
28	3	F	11	Microscopy	Neg	Other drugs
28	3	F	11	Microscopy	Neg	Other drugs
28	3	F	11	Microscopy	Neg	Other drugs
28	3	F	11	Microscopy	Neg	Other drugs
28	3	M	11	Microscopy	Neg	Other drugs
28	3	F	11	Microscopy	Neg	Other drugs
28	3	F	11	Microscopy	Neg	Other drugs
28	3	F	11	Microscopy	Neg	Other drugs
28	3	M	11	Microscopy	Neg	Other drugs
28	3	F	11	Microscopy	Neg	Other drugs
28	3	F	12	Microscopy	Neg	Other drugs
28	3	F	12	Microscopy	Neg	Other drugs
28	3	F	12	Microscopy	Neg	Other drugs
28	3	F	12	Microscopy	Neg	Other drugs
29	3	M	10	Microscopy	Neg	Other drugs
29	3	F	10	Microscopy	Neg	Other drugs
29	3	F	10	Microscopy	Neg	Other drugs
29	3	M	11	Clinical	Neg	Other drugs
29	3	F	11	Clinical	Neg	Other drugs
29	3	F	11	Microscopy	Neg	Other drugs
29	3	F	11	Microscopy	Neg	Other drugs
29	3	F	11	Microscopy	Neg	Other drugs
29	3	F	11	Microscopy	Neg	Other drugs
29	3	F	11	RDT	Neg	Other drugs
29	3	F	12	Microscopy	Neg	Other drugs
29	3	M	12	Microscopy	Neg	Other drugs
29	3	F	12	Microscopy	Neg	Other drugs
30	3	F	10	Microscopy	Neg	Other drugs
30	3	F	10	Microscopy	Neg	Other drugs
30	3	F	11	Clinical	Neg	Other drugs
30	3	M	11	Clinical	Neg	Other drugs
30	3	F	11	Clinical	Neg	Other drugs
30	3	F	11	Microscopy	Neg	Other drugs
30	3	F	11	Microscopy	Neg	Other drugs
30	3	M	11	Microscopy	Neg	Other drugs
30	3	F	11	Microscopy	Neg	Other drugs
30	3	F	11	Microscopy	Neg	Other drugs
30	3	F	11	Microscopy	Neg	Other drugs
30	3	F	12	Clinical	Neg	Other drugs
30	3	M	12	Clinical	Neg	Other drugs
30	3	F	12	Microscopy	Neg	Other drugs
30	3	F	12	Microscopy	Neg	Other drugs
30	3	M	12	Microscopy	Neg	Other drugs
30	3	M	12	Microscopy	Neg	Other drugs
30	3	F	12	RDT	Neg	Other drugs
31	3	M	10	Clinical	Neg	Other drugs
31	3	F	10	Clinical	Neg	Other drugs
31	3	M	10	Microscopy	Neg	Other drugs
31	3	M	10	RDT	Neg	Other drugs
31	3	M	11	Clinical	Neg	Other drugs
31	3	F	11	Clinical	Neg	Other drugs
31	3	F	11	Microscopy	Neg	Other drugs
31	3	F	11	Microscopy	Neg	Other drugs
31	3	F	12	Microscopy	Neg	Other drugs
31	3	F	12	Microscopy	Neg	Other drugs
32	3	F	11	Microscopy	Neg	Other drugs
32	3	F	11	Microscopy	Neg	Other drugs
32	3	M	11	Microscopy	Neg	Other drugs
32	3	F	11	Microscopy	Neg	Other drugs
32	3	M	11	Microscopy	Neg	Other drugs
32	3	F	11	Microscopy	Neg	Other drugs
32	3	F	11	Microscopy	Neg	Other drugs
32	3	F	11	Microscopy	Neg	Other drugs
32	3	F	11	RDT	Neg	Other drugs
32	3	F	11	RDT	Neg	Other drugs
32	3	F	12	Clinical	Neg	Other drugs
32	3	F	12	Microscopy	Neg	Other drugs
32	3	F	12	Microscopy	Neg	Other drugs
33	3	F	10	Microscopy	Neg	Other drugs
33	3	M	11	Microscopy	Neg	Other drugs
33	3	F	11	Microscopy	Neg	Other drugs
33	3	F	11	Microscopy	Neg	Other drugs
33	3	F	12	Clinical	Neg	Other drugs
34	3	F	10	Microscopy	Neg	Other drugs
34	3	F	11	Microscopy	Neg	Other drugs
34	3	F	11	Microscopy	Neg	Other drugs
34	3	F	11	Microscopy	Neg	Other drugs
34	3	F	11	Microscopy	Neg	Other drugs
34	3	F	11	Microscopy	Neg	Other drugs
34	3	F	12	Microscopy	Neg	Other drugs
34	3	M	12	Microscopy	Neg	Other drugs
34	3	F	12	Microscopy	Neg	Other drugs
35	3	M	10	RDT	Neg	Other drugs
35	3	F	10	RDT	Neg	Other drugs
35	3	F	11	Clinical	Neg	Other drugs
35	3	M	11	Clinical	Neg	Other drugs
35	3	F	11	Microscopy	Neg	Other drugs
35	3	F	11	Microscopy	Neg	Other drugs
35	3	F	11	Microscopy	Neg	Other drugs
35	3	F	11	Microscopy	Neg	Other drugs
35	3	F	11	Microscopy	Neg	Other drugs
35	3	M	12	Microscopy	Neg	Other drugs
35	3	F	12	Microscopy	Neg	Other drugs
35	3	F	12	Microscopy	Neg	Other drugs
35	3	F	12	Microscopy	Neg	Other drugs
36	3	F	10	Microscopy	Neg	Other drugs
36	3	F	10	Microscopy	Neg	Other drugs
36	3	F	11	Microscopy	Neg	Other drugs
36	3	F	11	Microscopy	Neg	Other drugs
36	3	F	12	Microscopy	Neg	Other drugs
36	3	F	12	Microscopy	Neg	Other drugs
37	3	F	11	Microscopy	Neg	Other drugs
37	3	M	12	Clinical	Neg	Other drugs
37	3	F	12	Microscopy	Neg	Other drugs
38	3	F	10	Microscopy	Neg	Other drugs
38	3	F	10	Microscopy	Neg	Other drugs
38	3	F	10	Microscopy	Neg	Other drugs
38	3	F	11	Microscopy	Neg	Other drugs
38	3	F	11	Microscopy	Neg	Other drugs
38	3	F	11	Microscopy	Neg	Other drugs
38	3	F	11	Microscopy	Neg	Other drugs
38	3	F	11	Microscopy	Neg	Other drugs
38	3	F	12	Clinical	Neg	Other drugs
38	3	F	12	Microscopy	Neg	Other drugs
38	3	F	12	Microscopy	Neg	Other drugs
39	3	F	10	Microscopy	Neg	Other drugs
39	3	F	10	Microscopy	Neg	Other drugs
39	3	F	10	Microscopy	Neg	Other drugs
39	3	F	11	Clinical	Neg	Other drugs
39	3	M	11	Clinical	Neg	Other drugs
39	3	F	11	Microscopy	Neg	Other drugs
39	3	F	11	Microscopy	Neg	Other drugs
39	3	F	11	Microscopy	Neg	Other drugs
39	3	F	11	Microscopy	Neg	Other drugs
39	3	F	12	Clinical	Neg	Other drugs
39	3	M	12	Microscopy	Neg	Other drugs
40	3	F	10	Clinical	Neg	Other drugs
40	3	F	10	Clinical	Neg	Other drugs
40	3	F	10	Microscopy	Neg	Other drugs
40	3	F	11	Clinical	Neg	Other drugs
40	3	F	11	Microscopy	Neg	Other drugs
40	3	F	11	Microscopy	Neg	Other drugs
40	3	F	11	Microscopy	Neg	Other drugs
40	3	M	11	Microscopy	Neg	Other drugs
40	3	F	11	Microscopy	Neg	Other drugs
40	3	F	11	Microscopy	Neg	Other drugs
40	3	F	11	Microscopy	Neg	Other drugs
40	3	F	11	Microscopy	Neg	Other drugs
40	3	M	12	Clinical	Neg	Other drugs
40	3	F	12	Clinical	Neg	Other drugs
41	3	M	10	Clinical	Neg	Other drugs
41	3	F	11	Clinical	Neg	Other drugs
42	3	F	10	Clinical	Neg	Other drugs
42	3	M	10	Microscopy	Neg	Other drugs
42	3	F	10	Microscopy	Neg	Other drugs
42	3	F	11	Clinical	Neg	Other drugs
42	3	F	11	Microscopy	Neg	Other drugs
42	3	F	11	Microscopy	Neg	Other drugs
42	3	F	11	Microscopy	Neg	Other drugs
42	3	F	11	RDT	Neg	Other drugs
42	3	F	12	Microscopy	Neg	Other drugs
42	3	F	12	Microscopy	Neg	Other drugs
42	3	F	12	Microscopy	Neg	Other drugs
43	3	F	10	Microscopy	Neg	Other drugs
43	3	F	11	Clinical	Neg	Other drugs
43	3	F	11	Microscopy	Neg	Other drugs
43	3	M	11	Microscopy	Neg	Other drugs
43	3	F	11	Microscopy	Neg	Other drugs
43	3	F	11	Microscopy	Neg	Other drugs
43	3	F	11	Microscopy	Neg	Other drugs
43	3	F	12	Microscopy	Neg	Other drugs
44	3	F	11	Microscopy	Neg	Other drugs
45	3	F	10	Clinical	Neg	Other drugs
45	3	F	10	Microscopy	Neg	Other drugs
45	3	F	11	Microscopy	Neg	Other drugs
45	3	F	11	Microscopy	Neg	Other drugs
45	3	F	11	Microscopy	Neg	Other drugs
45	3	F	11	Microscopy	Neg	Other drugs
45	3	F	12	Microscopy	Neg	Other drugs
46	3	F	11	Microscopy	Neg	Other drugs
46	3	F	11	Microscopy	Neg	Other drugs
46	3	F	12	Clinical	Neg	Other drugs
47	3	M	10	Clinical	Neg	Other drugs
47	3	F	10	Microscopy	Neg	Other drugs
47	3	F	10	Microscopy	Neg	Other drugs
47	3	F	11	Microscopy	Neg	Other drugs
47	3	F	11	Microscopy	Neg	Other drugs
47	3	F	11	Microscopy	Neg	Other drugs
48	3	F	11	Microscopy	Neg	Other drugs
48	3	F	11	Microscopy	Neg	Other drugs
48	3	F	12	Clinical	Neg	Other drugs
49	3	M	11	Clinical	Neg	Other drugs
49	3	F	11	Microscopy	Neg	Other drugs
49	3	F	11	Microscopy	Neg	Other drugs
49	3	F	11	Microscopy	Neg	Other drugs
49	3	F	11	Microscopy	Neg	Other drugs
49	3	M	12	Microscopy	Neg	Other drugs
50	3	F	10	Clinical	Neg	Other drugs
50	3	F	10	Microscopy	Neg	Other drugs
50	3	M	10	Microscopy	Neg	Other drugs
50	3	M	11	Clinical	Neg	Other drugs
50	3	F	11	Clinical	Neg	Other drugs
50	3	F	11	Clinical	Neg	Other drugs
50	3	M	11	Microscopy	Neg	Other drugs
50	3	M	11	Microscopy	Neg	Other drugs
50	3	M	11	Microscopy	Neg	Other drugs
51	3	F	11	Microscopy	Neg	Other drugs
51	3	F	11	RDT	Neg	Other drugs
51	3	F	12	Microscopy	Neg	Other drugs
52	3	M	10	Clinical	Neg	Other drugs
52	3	F	11	Clinical	Neg	Other drugs
53	3	F	10	Microscopy	Neg	Other drugs
53	3	F	10	Microscopy	Neg	Other drugs
53	3	F	11	Microscopy	Neg	Other drugs
54	3	M	10	Clinical	Neg	Other drugs
54	3	F	11	Microscopy	Neg	Other drugs
54	3	F	12	Microscopy	Neg	Other drugs
54	3	F	12	Microscopy	Neg	Other drugs
55	3	M	11	Microscopy	Neg	Other drugs
55	3	F	11	Microscopy	Neg	Other drugs
55	3	F	11	Microscopy	Neg	Other drugs
55	3	M	12	Clinical	Neg	Other drugs
56	3	F	10	Microscopy	Neg	Other drugs
56	3	F	11	Microscopy	Neg	Other drugs
56	3	F	11	Microscopy	Neg	Other drugs
56	3	F	11	Microscopy	Neg	Other drugs
56	3	F	12	Microscopy	Neg	Other drugs
57	3	M	11	Microscopy	Neg	Other drugs
58	3	M	11	Microscopy	Neg	Other drugs
59	3	F	11	Microscopy	Neg	Other drugs
60	3	F	10	Microscopy	Neg	Other drugs
60	3	F	10	Microscopy	Neg	Other drugs
60	3	M	10	Microscopy	Neg	Other drugs
60	3	F	10	RDT	Neg	Other drugs
60	3	F	11	Clinical	Neg	Other drugs
60	3	F	11	Microscopy	Neg	Other drugs
60	3	F	11	Microscopy	Neg	Other drugs
60	3	F	12	Microscopy	Neg	Other drugs
60	3	F	12	Microscopy	Neg	Other drugs
60	3	F	12	Microscopy	Neg	Other drugs
61	3	F	10	Microscopy	Neg	Other drugs
61	3	F	10	Microscopy	Neg	Other drugs
61	3	M	12	Clinical	Neg	Other drugs
62	3	F	11	Clinical	Neg	Other drugs
62	3	F	11	Microscopy	Neg	Other drugs
62	3	M	11	Microscopy	Neg	Other drugs
62	3	M	11	Microscopy	Neg	Other drugs
63	3	F	10	Microscopy	Neg	Other drugs
63	3	F	12	Microscopy	Neg	Other drugs
64	3	F	11	Microscopy	Neg	Other drugs
65	3	F	10	Microscopy	Neg	Other drugs
65	3	F	11	Clinical	Neg	Other drugs
65	3	F	11	Microscopy	Neg	Other drugs
65	3	M	11	Microscopy	Neg	Other drugs
65	3	F	12	Clinical	Neg	Other drugs
65	3	F	12	Microscopy	Neg	Other drugs
66	3	F	10	Microscopy	Neg	Other drugs
66	3	F	12	Microscopy	Neg	Other drugs
66	3	M	12	Microscopy	Neg	Other drugs
67	3	F	11	Microscopy	Neg	Other drugs
67	3	F	11	RDT	Neg	Other drugs
67	3	F	12	Microscopy	Neg	Other drugs
68	3	F	11	Clinical	Neg	Other drugs
68	3	F	11	Microscopy	Neg	Other drugs
68	3	F	11	Microscopy	Neg	Other drugs
69	3	F	12	Microscopy	Neg	Other drugs
69	3	F	12	Microscopy	Neg	Other drugs
69	3	M	12	Microscopy	Neg	Other drugs
70	3	F	10	RDT	Neg	Other drugs
70	3	M	11	Microscopy	Neg	Other drugs
70	3	F	11	Microscopy	Neg	Other drugs
70	3	F	11	Microscopy	Neg	Other drugs
70	3	F	11	Microscopy	Neg	Other drugs
70	3	M	11	Microscopy	Neg	Other drugs
70	3	F	11	Microscopy	Neg	Other drugs
70	3	F	11	Microscopy	Neg	Other drugs
70	3	F	12	Microscopy	Neg	Other drugs
70	3	F	12	Microscopy	Neg	Other drugs
70	3	F	12	Microscopy	Neg	Other drugs
71	3	F	10	Microscopy	Neg	Other drugs
72	3	F	10	Microscopy	Neg	Other drugs
72	3	F	11	Microscopy	Neg	Other drugs
72	3	M	12	Clinical	Neg	Other drugs
72	3	F	12	Microscopy	Neg	Other drugs
72	3	M	12	Microscopy	Neg	Other drugs
74	3	F	10	Microscopy	Neg	Other drugs
75	3	F	10	Microscopy	Neg	Other drugs
75	3	F	11	Microscopy	Neg	Other drugs
75	3	M	11	Microscopy	Neg	Other drugs
78	3	F	11	Microscopy	Neg	Other drugs
79	3	F	10	Microscopy	Neg	Other drugs
79	3	F	11	Microscopy	Neg	Other drugs
82	3	F	10	Microscopy	Neg	Other drugs
83	3	M	10	Microscopy	Neg	Other drugs
85	3	F	10	Microscopy	Neg	Other drugs
98	3	F	12	Microscopy	Neg	Other drugs
15	3	M	11	CIinical	Pos	AL,PCM
15	3	M	12	Microscopy	Pos	AL,PCM
15	3	F	12	Microscopy	Pos	AL,PCM
15	3	F	12	Microscopy	Pos	AL,PCM
15	3	M	12	Microscopy	Pos	AL,PCM
15	3	F	12	Microscopy	Pos	AL,PCM
16	3	M	10	Microscopy	Pos	AL,PCM
16	3	F	10	Microscopy	Pos	AL,PCM
16	3	F	11	Clinical	Pos	AL,PCM
16	3	M	11	Microscopy	Pos	AL,PCM
16	3	M	12	Clinical	Pos	AL,PCM
16	3	M	12	Microscopy	Pos	AL,PCM
16	3	F	12	Microscopy	Pos	AL,PCM
16	3	F	12	Microscopy	Pos	AL,PCM, ALBZ
17	3	M	10	Clinical	Pos	AL,PCM,Amoxyl
17	3	F	11	Clinical	Pos	AL,PCM
17	3	M	11	Clinical	Pos	AL,PCM
17	3	F	11	Microscopy	Pos	AL,PCM
17	3	F	12	Clinical	Pos	AL,PCM
17	3	F	12	Clinical	Pos	AL,PCM
17	3	M	12	Microscopy	Pos	AL,PCM
18	3	M	10	Clinical	Pos	AL,PCM
18	3	F	10	Microscopy	Pos	AL,PCM
18	3	M	10	Microscopy	Pos	AL,PCM
18	3	M	11	Clinical	Pos	AL,PCM
18	3	F	11	Clinical	Pos	AL,PCM
18	3	F	12	Clinical	Pos	AL,PCM,Amoxyl
18	3	F	12	Microscopy	Pos	AL,PCM
19	3	F	10	Clinical	Pos	AL,PCM
19	3	F	11	Clinical	Pos	AL,PCM
19	3	F	11	Clinical	Pos	AL,PCM
19	3	F	11	Clinical	Pos	AL,PCM
19	3	F	11	Microscopy	Pos	AL,PCM
19	3	M	11	Microscopy	Pos	AL,PCM,Amoxyl
19	3	M	12	Microscopy	Pos	AL,PCM
19	3	F	12	Microscopy	Pos	AL,PCM
19	3	F	12	Microscopy	Pos	AL,PCM
19	3	F	12	Microscopy	Pos	AL,PCM
20	3	M	10	Microscopy	Pos	AL,PCM
20	3	F	11	Microscopy	Pos	AL,PCM
20	3	F	11	Microscopy	Pos	AL,PCM
20	3	F	12	Clinical	Pos	AL,PCM
20	3	F	12	Microscopy	Pos	AL,PCM
21	3	F	10	Clinical	Pos	AL,PCM
21	3	F	11	Microscopy	Pos	AL,PCM
21	3	F	12	Clinical	Pos	AL,PCM
21	3	F	12	Clinical	Pos	AL,PCM
22	3	F	10	Microscopy	Pos	AL,PCM
22	3	F	11	Microscopy	Pos	AL,PCM
22	3	F	11	Microscopy	Pos	AL,PCM
22	3	F	12	Clinical	Pos	AL,PCM
24	3	F	10	Clinical	Pos	AL,PCM
25	3	F	10	Clinical	Pos	AL,PCM,Amoxyl
25	3	F	11	Clinical	Pos	AL,PCM
25	3	F	11	Clinical	Pos	AL,PCM
25	3	M	11	Clinical	Pos	AL,PCM
25	3	F	11	Microscopy	Pos	AL,PCM
25	3	M	11	Microscopy	Pos	AL,PCM
25	3	F	11	Microscopy	Pos	AL,PCM,Albz
26	3	F	10	Microscopy	Pos	AL.PCM
26	3	F	11	Clinical	Pos	AL,PCM,Amoxyl
26	3	F	11	Microscopy	Pos	AL,PCM
26	3	F	12	Clinical	Pos	AL,PCM
26	3	F	12	Microscopy	Pos	AL,PCM
27	3	M	10	Clinical	Pos	AL,PCM,Amoxyl
27	3	F	12	Microscopy	Pos	AL,PCM,Cetrizine
28	3	F	10	Clinical	Pos	AL,PCM,Amoxyl
28	3	F	12	Clinical	Pos	AL,PCM
28	3	M	12	Microscopy	Pos	AL,PCM
29	3	F	11	Clinical	Pos	AL,PCM
29	3	M	11	Clinical	Pos	AL,PCM,Amoxyl
29	3	F	12	Clinical	Pos	AL,PCM
30	3	F	10	Clinical	Pos	AL,PCM
30	3	M	11	Clinical	Pos	AL,PCM,Amoxyl
30	3	F	11	Microscopy	Pos	AL,PCM
31	3	M	10	Microscopy	Pos	AL,PCM
32	3	F	11	Clinical	Pos	AL,PCM
32	3	F	12	Clinical	Pos	AL,PCM
34	3	F	10	Clinical	Pos	AL,PCM
34	3	F	10	RDT	Pos	Quinine,AL
34	3	F	11	Microscopy	Pos	AL,PCM
34	3	M	11	RDT	Pos	AL,PCM
36	3	F	10	Microscopy	Pos	AL,PCM
38	3	M	10	Microscopy	Pos	AL,PCM
39	3	F	10	Clinical	Pos	AL,PCM,Amoxyl
39	3	F	11	Microscopy	Pos	AL,PCM,Amoxyl
40	3	F	10	Microscopy	Pos	AL,PCM
40	3	F	11	Microscopy	Pos	AL,PCM
40	3	M	11	Microscopy	Pos	AL,PCM
41	3	F	11	Clinical	Pos	AL,PCM
42	3	F	12	Clinical	Pos	AL,PCM
48	3	F	11	Microscopy	Pos	AL,PCM
48	3	F	12	Clinical	Pos	AL,PCM
49	3	F	11	RDT	Pos	AL,PCM
52	3	F	12	Microscopy	Pos	AL,PCM,Flagyl,ABZ
54	3	F	10	Clinical	Pos	AL,PCM
56	3	M	10	Clinical	Pos	AL,PCM,Amoxyl
56	3	M	12	Microscopy	Pos	AL,PCM,Amoxyl
60	3	F	10	Microscopy	Pos	AL,PCM
63	3	F	11	Clinical	Pos	AL,PCM
68	3	F	11	Microscopy	Pos	AL,PCM
70	3	F	11	Microscopy	Pos	AL,PCM
80	3	M	12	Microscopy	Pos	AL,PCM
